# Supplementary material for: Deep sequencing for de novo construction of a marine fish (Sparus aurata) transcriptome database with a large coverage of protein-coding transcripts
Source: BMC Genomics. 2013 Mar 15;14:178. doi: 10.1186/1471-2164-14-178 (PMC3606596; doi:10.1186/1471-2164-14-178)
Supplement: Additional file 3 — Post-processing data and pipeline for frameshift correction. Zip file contains a Word document with an explanation of the distinct steps of the frameshifts processing pipeline accompanied by a graphical description of the pipeline schematics, and an Excel document reporting the frameshift corrections. [file 1471-2164-14-178-S3.zip]

Archive with 2 entries (2 files):
- frameshift-corrections.xlsx
- frameshift-pipeline.docx
