# Supplementary material for: Deep sequencing for de novo construction of a marine fish (Sparus aurata) transcriptome database with a large coverage of protein-coding transcripts
Source: BMC Genomics. 2013 Mar 15;14:178. doi: 10.1186/1471-2164-14-178 (PMC3606596; doi:10.1186/1471-2164-14-178)
Supplement: Additional file 3 — Post-processing data and pipeline for frameshift correction. Zip file contains a Word document with an explanation of the distinct steps of the frameshifts processing pipeline accompanied by a graphical description of the pipeline schematics, and an Excel document reporting the frameshift corrections. [file 1471-2164-14-178-S3.zip › frameshift-corrections.xlsx]

## Sheet: frameshifting_report_1 HSP> 80
	First and second iteration										third iteration
Sequence	HMM_name	Score	Error_num	Seq_insertion_pos	Seq_deletion_pos	State_insertion_pos	State_deletion_pos		LI_Score	LI_Error_num	LI_Seq_insertion_pos	LI_Seq_deletion_pos	LI_State_insertion_pos	LI_State_deletion_pos	HMM name	Frameshifting
C2_95288	sp%7CQ02817%7CMUC2_HUMAN+Mucin-2+OS%3DHomo+sapiens+GN%3DMUC2+PE%3D1+SV%3D2.fasta	299772	0						192467	0						False Positive
C2_5565	sp%7CP02453%7CCO1A1_BOVIN+Collagen+alpha-1%28I%29+chain+OS%3DBos+taurus+GN%3DCOL1A1+PE%3D1+SV%3D3.fasta	216286	0						213897	0						False Positive
FM150158	sp%7CQ63627%7CSFR15_RAT+Splicing+factor%2C+arginine%2Fserine-rich+15+%28Fragment%29+OS%3DRattus+norvegicus+GN%3DScaf4+PE%3D2+SV%3D1.fasta	117619	0						547424	0						False Positive
C2_91162	gi%7C156389221%3Ac163-1+predicted+protein+%5BNematostella+vectensis%5D.fasta	26135	0						332453	0						False Positive
C2_21522	gi%7C242022528%3Ac10733-1+Titin%2C+putative+%5BPediculus+humanus+corporis%5D.fasta	201318	0						199265	0						False Positive
C2_26097	sp%7CP13541%7CMYH3_MOUSE+Myosin-3+OS%3DMus+musculus+GN%3DMyh3+PE%3D2+SV%3D2.fasta	122779	0						122.77	0						False Positive
FP338126	gi%7C68010379%3Ac149-1+hypothetical+protein+%5BPlasmodium+berghei+strain+ANKA%5D.fasta	228311	0						228311	0						False Positive
C2_84601	gi%7C326676757%3Ac11537-1+PREDICTED%3A+hypothetical+protein+LOC557772+%5BDanio+rerio%5D.fasta	554881	0						565393	0						False Positive
C2_63983	gi%7C332245559%3Ac261-1+PREDICTED%3A+hypothetical+protein+LOC100602315+%5BNomascus+leucogenys%5D.fasta	127714	0						267918	0						False Positive
C2_12484	gi%7C68010379%3Ac149-1+hypothetical+protein+%5BPlasmodium+berghei+strain+ANKA%5D.fasta	234713	0						234713	0						False Positive
C2_5854	gi%7C242022528%3Ac10733-1+Titin%2C+putative+%5BPediculus+humanus+corporis%5D.fasta	304905	0						207598	0						False Positive
C2_109613	tr%7CF1M9S6%7CF1M9S6_RAT+Uncharacterized+protein+%28Fragment%29+OS%3DRattus+norvegicus+PE%3D4+SV%3D1.fasta	404019	0						404019	0						False Positive
C2_585	gi%7C348513035%3Ac617-1+PREDICTED%3A+non-muscle+caldesmon-like+%5BOreochromis+niloticus%5D.fasta	28708	0						246248	0						False Positive
C2_19067	sp%7CP37709%7CTRHY_RABIT+Trichohyalin+OS%3DOryctolagus+cuniculus+GN%3DTCHH+PE%3D2+SV%3D1.fasta	16029	0						181754	0						False Positive
C2_95237	gi%7C348505062%3Ac862-1+PREDICTED%3A+P-selectin-like+%5BOreochromis+niloticus%5D.fasta	732591	0						675216	0						False Positive
C2_20082	tr%7CB4LCS3%7CB4LCS3_DROVI+GJ11255+OS%3DDrosophila+virilis+GN%3DGJ11255+PE%3D4+SV%3D1.fasta	170479	0						156668	0						False Positive
C2_34651	tr%7CQ9DGL1%7CQ9DGL1_TAKRU+Retinitis+pigmentosa+GTPase+regulator-like+protein+%28Fragment%29+OS%3DTakifugu+rubripes+PE%3D4+SV%3D1.fasta	243649	0						205382	0						False Positive
C2_33831	sp%7CP16884%7CNFH_RAT+Neurofilament+heavy+polypeptide+OS%3DRattus+norvegicus+GN%3DNefh+PE%3D1+SV%3D4.fasta	367646	0						385244	0						False Positive
C2_9161	gi%7C348515283%3Ac2355-1+PREDICTED%3A+nucleoprotein+TPR-like+%5BOreochromis+niloticus%5D.fasta	206524	0						19338	0						False Positive
C2_45674	sp%7CO14686%7CMLL2_HUMAN+Histone-lysine+N-methyltransferase+MLL2+OS%3DHomo+sapiens+GN%3DMLL2+PE%3D1+SV%3D2.fasta	341841	0						377521	0						False Positive
C2_88700	sp%7CQ5HCP3%7CSRAP_STAAC+Serine-rich+adhesin+for+platelets+OS%3DStaphylococcus+aureus+%28strain+COL%29+GN%3DsraP+PE%3D3+SV%3D1.fasta	132208	0						286815	0						False Positive
C2_7771	gi%7C348527762%3Ac463-1+PREDICTED%3A+coagulation+factor+XII-like+%5BOreochromis+niloticus%5D.fasta	405184	0						405151	0						False Positive
C2_4922	gi%7C326676757%3Ac11537-1+PREDICTED%3A+hypothetical+protein+LOC557772+%5BDanio+rerio%5D.fasta	77567	0						230501	0						False Positive
C2_24972	tr%7CB0CS89%7CB0CS89_LACBS+Predicted+protein+OS%3DLaccaria+bicolor+%28strain+S238N-H82+%2F+ATCC+MYA-4686%29+GN%3DLACBIDRAFT_322137+PE%3D4+SV%3D1.fasta	19155	0						338812	0						False Positive
C2_26615	gi%7C348514762%3Ac5157-1+PREDICTED%3A+E3+ubiquitin-protein+ligase+UBR4+%5BOreochromis+niloticus%5D.fasta	247324	0						498338	0						False Positive
C2_44467	gi%7C312104434%3Ac124-1+hypothetical+protein+LOAG_14859+%5BLoa+loa%5D.fasta	206183	0						206183	0						False Positive
C2_46727	gi%7C68010379%3Ac149-1+hypothetical+protein+%5BPlasmodium+berghei+strain+ANKA%5D.fasta	273993	0						273993	0						False Positive
C2_49978	sp%7CQ61329%7CZFHX3_MOUSE+Zinc+finger+homeobox+protein+3+OS%3DMus+musculus+GN%3DZfhx3+PE%3D1+SV%3D1.fasta	547425	0						510281	0						False Positive
C2_5221	gi%7C326676757%3Ac11537-1+PREDICTED%3A+hypothetical+protein+LOC557772+%5BDanio+rerio%5D.fasta	470054	0						187503	0						False Positive
C2_27285	tr%7CB0CS89%7CB0CS89_LACBS+Predicted+protein+OS%3DLaccaria+bicolor+%28strain+S238N-H82+%2F+ATCC+MYA-4686%29+GN%3DLACBIDRAFT_322137+PE%3D4+SV%3D1.fasta	208955	0						785341	0						False Positive
C2_13101	gi%7C118103871%3Ac642-1+PREDICTED%3A+hypothetical+protein+%5BGallus+gallus%5D.fasta	176489	0						457911	0						False Positive
C2_31644	gi%7C348530778%3Ac491-1+PREDICTED%3A+hypothetical+protein+LOC100696644+%5BOreochromis+niloticus%5D.fasta	141961	0						442305	0						False Positive
C2_97276	gi%7C348520223%3Ac2064-1+PREDICTED%3A+hypothetical+protein+LOC100705600+%5BOreochromis+niloticus%5D.fasta	730783	0						712244	0						False Positive
C2_11033	TIGR01169	244058	0						298.76	0						False Positive
C2_90591	tr%7CB0CS89%7CB0CS89_LACBS+Predicted+protein+OS%3DLaccaria+bicolor+%28strain+S238N-H82+%2F+ATCC+MYA-4686%29+GN%3DLACBIDRAFT_322137+PE%3D4+SV%3D1.fasta	19336	0						426688	0						False Positive
C2_32852	gi%7C326677232%3Ac830-1+PREDICTED%3A+hypothetical+protein+LOC100038781%2C+partial+%5BDanio+rerio%5D.fasta	18675	0						233706	0						False Positive
C2_34357	tr%7CA2DDW4%7CA2DDW4_TRIVA+Putative+uncharacterized+protein+OS%3DTrichomonas+vaginalis+GN%3DTVAG_199290+PE%3D4+SV%3D1.fasta	153348	0						201992	0						False Positive
C2_23908	sp%7CP98088%7CMUC5A_HUMAN+Mucin-5AC+%28Fragments%29+OS%3DHomo+sapiens+GN%3DMUC5AC+PE%3D1+SV%3D3.fasta	356231	0						205973	0						False Positive
C2_90749	gi%7C68010379%3Ac149-1+hypothetical+protein+%5BPlasmodium+berghei+strain+ANKA%5D.fasta	233978	0						233978	0						False Positive
C2_49625	gi%7C293353495%3Ac250-1+PREDICTED%3A+hypothetical+protein%2C+partial+%5BRattus+norvegicus%5D.fasta	176223	0						176223	0						False Positive
C2_19670	sp%7CQ90339%7CMYSS_CYPCA+Myosin+heavy+chain%2C+fast+skeletal+muscle+OS%3DCyprinus+carpio+PE%3D2+SV%3D2.fasta	237743	0						25398	0						False Positive
C2_100084	gi%7C348522750%3Ac1071-1+PREDICTED%3A+SCL-interrupting+locus+protein+homolog+%5BOreochromis+niloticus%5D.fasta	843333	0						793344	0						False Positive
C2_14309	sp%7CQ8BTI8%7CSRRM2_MOUSE+Serine%2Farginine+repetitive+matrix+protein+2+OS%3DMus+musculus+GN%3DSrrm2+PE%3D1+SV%3D3.fasta	192231	0						232475	0						False Positive
C2_16010	gi%7C293353495%3Ac250-1+PREDICTED%3A+hypothetical+protein%2C+partial+%5BRattus+norvegicus%5D.fasta	204638	0						204638	0						False Positive
C2_31333	sp%7CQ80WC3%7CTNC18_MOUSE+Trinucleotide+repeat-containing+gene+18+protein+OS%3DMus+musculus+GN%3DTnrc18+PE%3D1+SV%3D2.fasta	342784	0						390592	0						False Positive
C2_32576	sp%7CP38486%7CLEG3_CANFA+Galectin-3+OS%3DCanis+familiaris+GN%3DLGALS3+PE%3D1+SV%3D3.fasta	123039	0						308991	0						False Positive
C2_8857	sp%7CQ6ZRP5%7CYD019_HUMAN+Putative+uncharacterized+protein+FLJ46204+OS%3DHomo+sapiens+PE%3D5+SV%3D2.fasta	28314	0						28314	0						False Positive
C2_42252	gi%7C348528172%3Ac1036-1+PREDICTED%3A+semaphorin-4D-like+%5BOreochromis+niloticus%5D.fasta	153857	0						152895	0						False Positive
C2_4437	sp%7CP98088%7CMUC5A_HUMAN+Mucin-5AC+%28Fragments%29+OS%3DHomo+sapiens+GN%3DMUC5AC+PE%3D1+SV%3D3.fasta	184691	0						188326	0						False Positive
C2_72333	sp%7CQ1ZXH2%7CFHKB_DICDI+Probable+serine%2Fthreonine-protein+kinase+fhkB+OS%3DDictyostelium+discoideum+GN%3DfhkB+PE%3D3+SV%3D1.fasta	609588	0						609019	0						False Positive
C2_1743	sp%7CQ504L7%7CZN574_RAT+Zinc+finger+protein+574+OS%3DRattus+norvegicus+GN%3DZnf574+PE%3D2+SV%3D1.fasta	463129	0						593983	0						False Positive
C2_13584	gi%7C348530778%3Ac491-1+PREDICTED%3A+hypothetical+protein+LOC100696644+%5BOreochromis+niloticus%5D.fasta	156578	0						248477	0						False Positive
C2_17180	tr%7CF1M8A6%7CF1M8A6_RAT+Uncharacterized+protein+%28Fragment%29+OS%3DRattus+norvegicus+PE%3D4+SV%3D1.fasta	142558	0						401006	0						False Positive
C2_99823	tr%7CF1M9S6%7CF1M9S6_RAT+Uncharacterized+protein+%28Fragment%29+OS%3DRattus+norvegicus+PE%3D4+SV%3D1.fasta	290545	0						290545	0						False Positive
C2_37466	tr%7CF1M6A6%7CF1M6A6_RAT+Uncharacterized+protein+%28Fragment%29+OS%3DRattus+norvegicus+PE%3D4+SV%3D1.fasta	238418	0						238418	0						False Positive
C2_15389	tr%7CB5DRQ7%7CB5DRQ7_DROPS+GA28568+OS%3DDrosophila+pseudoobscura+pseudoobscura+GN%3DGA28568+PE%3D4+SV%3D1.fasta	204233	0						209194	0						False Positive
C2_73804	gi%7C348533991%3Ac432-1+PREDICTED%3A+non-syndromic+hearing+impairment+protein+5-like+%5BOreochromis+niloticus%5D.fasta	43736	0						479579	0						False Positive
C2_42469	sp%7CQ9BYW2%7CSETD2_HUMAN+Histone-lysine+N-methyltransferase+SETD2+OS%3DHomo+sapiens+GN%3DSETD2+PE%3D1+SV%3D3.fasta	114512	0						144.29	0						False Positive
C2_20049	gi%7C326678363%3Ac3144-1+PREDICTED%3A+hypothetical+protein+LOC569436+%5BDanio+rerio%5D.fasta	757751	0						905574	0						False Positive
C2_14540	gi%7C326676757%3Ac11537-1+PREDICTED%3A+hypothetical+protein+LOC557772+%5BDanio+rerio%5D.fasta	594237	0						243008	0						False Positive
C2_97615	sp%7CQ8BGS0%7CMAK16_MOUSE+Protein+MAK16+homolog+OS%3DMus+musculus+GN%3DMak16+PE%3D2+SV%3D1.fasta	101366	0						101938	0						False Positive
C2_109423	sp%7CQ1ZXH2%7CFHKB_DICDI+Probable+serine%2Fthreonine-protein+kinase+fhkB+OS%3DDictyostelium+discoideum+GN%3DfhkB+PE%3D3+SV%3D1.fasta	436171	0						491025	0						False Positive
C2_8483	tr%7CF1QQV5%7CF1QQV5_DANRE+Uncharacterized+protein+%28Fragment%29+OS%3DDanio+rerio+PE%3D4+SV%3D1.fasta	208513	0						503919	0						False Positive
C2_17843	sp%7CQ5F3P8%7CSET1B_CHICK+Histone-lysine+N-methyltransferase+SETD1B+OS%3DGallus+gallus+GN%3DSETD1B+PE%3D2+SV%3D1.fasta	259913	0						354208	0						False Positive
C2_23841	gi%7C348539638%3Ac1352-1+PREDICTED%3A+collagen+alpha-2%28I%29+chain-like+isoform+2+%5BOreochromis+niloticus%5D.fasta	610621	0						205362	0						False Positive
C2_9135	gi%7C348539638%3Ac1352-1+PREDICTED%3A+collagen+alpha-2%28I%29+chain-like+isoform+2+%5BOreochromis+niloticus%5D.fasta	235016	0						507325	0						False Positive
C2_9231	sp%7CQ8BTI8%7CSRRM2_MOUSE+Serine%2Farginine+repetitive+matrix+protein+2+OS%3DMus+musculus+GN%3DSrrm2+PE%3D1+SV%3D3.fasta	15545	0						278569	0						False Positive
C2_111210	gi%7C348544566%3Ac790-1+PREDICTED%3A+zinc+finger+protein+845-like%2C+partial+%5BOreochromis+niloticus%5D.fasta	75263	0						830256	0						False Positive
C2_119371	gi%7C348541917%3Ac31769-1+PREDICTED%3A+titin+%5BOreochromis+niloticus%5D.fasta	154907	0						209296	0						False Positive
C2_4198	gi%7C348541917%3Ac31769-1+PREDICTED%3A+titin+%5BOreochromis+niloticus%5D.fasta	50797	0						426127	0						False Positive
C2_5162	tr%7CF1QQV5%7CF1QQV5_DANRE+Uncharacterized+protein+%28Fragment%29+OS%3DDanio+rerio+PE%3D4+SV%3D1.fasta	147545	0						400739	0						False Positive
C2_18028	tr%7CF1QQV5%7CF1QQV5_DANRE+Uncharacterized+protein+%28Fragment%29+OS%3DDanio+rerio+PE%3D4+SV%3D1.fasta	178893	0						448238	0						False Positive
C2_125	sp%7CQ90508%7CVIT1_FUNHE+Vitellogenin-1+OS%3DFundulus+heteroclitus+GN%3Dvtg1+PE%3D1+SV%3D2.fasta	402716	0						615566	0						False Positive
C2_118991	Calsequestrin	163701	0						250565	0						False Positive
C2_106924	gi%7C348543027%3Ac180-1+PREDICTED%3A+immunoglobulin+omega+chain-like+%5BOreochromis+niloticus%5D.fasta	46801	0						465524	0						False Positive
C2_62483	gi%7C348544444%3Ac240-1+PREDICTED%3A+hypothetical+protein+LOC100710374+%5BOreochromis+niloticus%5D.fasta	864319	0						894707	0						False Positive
C2_107812	gi%7C348544566%3Ac790-1+PREDICTED%3A+zinc+finger+protein+845-like%2C+partial+%5BOreochromis+niloticus%5D.fasta	663574	0						64361	0						False Positive
C2_98725	gi%7C195119033%3Ac1279-1+GI18230+%5BDrosophila+mojavensis%5D.fasta	709464	0						749269	0						False Positive
C2_1749	gi%7C348501710%3Ac2718-1+PREDICTED%3A+protocadherin-15-like+%5BOreochromis+niloticus%5D.fasta	254365	0						397389	0						False Positive
C2_26891	gi%7C326676757%3Ac11537-1+PREDICTED%3A+hypothetical+protein+LOC557772+%5BDanio+rerio%5D.fasta	216025	0						208262	0						False Positive
C2_15337	sp%7CP31568%7CYCF2_OENPI+Protein+ycf2+%28Fragment%29+OS%3DOenothera+picensis+GN%3Dycf2+PE%3D3+SV%3D1.fasta	143599	0						19024	0						False Positive
C2_76675	sp%7CQ99PV8%7CBC11B_MOUSE+B-cell+lymphoma%2Fleukemia+11B+OS%3DMus+musculus+GN%3DBcl11b+PE%3D1+SV%3D1.fasta	953297	0						953015	0						False Positive
C2_28492	tr%7CQ2N2B2%7CQ2N2B2_XENLA+RPGR+ORF15+isoform+%28Fragment%29+OS%3DXenopus+laevis+PE%3D2+SV%3D1.fasta	11718	0						204131	0						False Positive
C2_85228	tr%7CQ4T5E0%7CQ4T5E0_TETNG+Chromosome+undetermined+SCAF9304%2C+whole+genome+shotgun+sequence+OS%3DTetraodon+nigroviridis+GN%3DGSTENG00006853001+PE%3D4+SV%3D1.fasta	432736	0						428435	0						False Positive
C2_49890	sp%7CP98088%7CMUC5A_HUMAN+Mucin-5AC+%28Fragments%29+OS%3DHomo+sapiens+GN%3DMUC5AC+PE%3D1+SV%3D3.fasta	352906	0						325353	0						False Positive
C2_61473	sp%7CP38486%7CLEG3_CANFA+Galectin-3+OS%3DCanis+familiaris+GN%3DLGALS3+PE%3D1+SV%3D3.fasta	136305	0						131549	0						False Positive
C2_25189	tr%7CA2DBJ8%7CA2DBJ8_TRIVA+Putative+uncharacterized+protein+OS%3DTrichomonas+vaginalis+GN%3DTVAG_093750+PE%3D4+SV%3D1.fasta	20152	0						587742	0						False Positive
C2_25876	sp%7CQ9H7N4%7CSFR19_HUMAN+Splicing+factor%2C+arginine%2Fserine-rich+19+OS%3DHomo+sapiens+GN%3DSCAF1+PE%3D1+SV%3D3.fasta	254194	0						353841	0						False Positive
C2_26870	tr%7CF1QQV5%7CF1QQV5_DANRE+Uncharacterized+protein+%28Fragment%29+OS%3DDanio+rerio+PE%3D4+SV%3D1.fasta	13907	0						486256	0						False Positive
C2_84481	gi%7C348527072%3Ac1248-1+PREDICTED%3A+potassium%2Fsodium+hyperpolarization-activated+cyclic+nucleotide-gated+channel+3-like+%5BOreochromis+niloticus%5D.fasta	104577	0						952727	0						False Positive
C2_45037	sp%7CQ8BTI8%7CSRRM2_MOUSE+Serine%2Farginine+repetitive+matrix+protein+2+OS%3DMus+musculus+GN%3DSrrm2+PE%3D1+SV%3D3.fasta	144736	0						282793	0						False Positive
C2_21422	gi%7C326674230%3Ac1323-1+PREDICTED%3A+hypothetical+protein+LOC557823+%5BDanio+rerio%5D.fasta	413416	0						39238	0						False Positive
C2_93673	tr%7CF1M9S6%7CF1M9S6_RAT+Uncharacterized+protein+%28Fragment%29+OS%3DRattus+norvegicus+PE%3D4+SV%3D1.fasta	295679	0						295679	0						False Positive
C2_97854	tr%7CF1M9S6%7CF1M9S6_RAT+Uncharacterized+protein+%28Fragment%29+OS%3DRattus+norvegicus+PE%3D4+SV%3D1.fasta	326354	0						326354	0						False Positive
C2_114229	sp%7CQ05682%7CCALD1_HUMAN+Caldesmon+OS%3DHomo+sapiens+GN%3DCALD1+PE%3D1+SV%3D3.fasta	100124	0						450062	0						False Positive
C2_39146	gi%7C183231470%3Ac474-1+hypothetical+protein+%5BEntamoeba+histolytica+HM-1%3AIMSS%5D.fasta	229718	0						229718	0						False Positive
C2_40093	gi%7C309267197%3Ac226-1+PREDICTED%3A+uncharacterized+protein+LOC100505103%2C+partial+%5BMus+musculus%5D.fasta	332982	0						332982	0						False Positive
C2_62267	gi%7C68010379%3Ac149-1+hypothetical+protein+%5BPlasmodium+berghei+strain+ANKA%5D.fasta	251376	0						251376	0						False Positive
C2_63309	gi%7C183231470%3Ac474-1+hypothetical+protein+%5BEntamoeba+histolytica+HM-1%3AIMSS%5D.fasta	388063	0						388063	0						False Positive
C2_59851	sp%7CQ5T200%7CZC3HD_HUMAN+Zinc+finger+CCCH+domain-containing+protein+13+OS%3DHomo+sapiens+GN%3DZC3H13+PE%3D1+SV%3D1.fasta	360966	0						60787	0						False Positive
C2_52882	tr%7CQ4SNM8%7CQ4SNM8_TETNG+Chromosome+15+SCAF14542%2C+whole+genome+shotgun+sequence+OS%3DTetraodon+nigroviridis+GN%3DGSTENG00015209001+PE%3D4+SV%3D1.fasta	271122	0						27803	0						False Positive
C2_57056	tr%7CF1M9S6%7CF1M9S6_RAT+Uncharacterized+protein+%28Fragment%29+OS%3DRattus+norvegicus+PE%3D4+SV%3D1.fasta	335923	0						335923	0						False Positive
C2_85016	tr%7CF1M9S6%7CF1M9S6_RAT+Uncharacterized+protein+%28Fragment%29+OS%3DRattus+norvegicus+PE%3D4+SV%3D1.fasta	269681	0						269681	0						False Positive
C2_56214	sp%7CQ8BTI8%7CSRRM2_MOUSE+Serine%2Farginine+repetitive+matrix+protein+2+OS%3DMus+musculus+GN%3DSrrm2+PE%3D1+SV%3D3.fasta	174819	0						323773	0						False Positive
C2_69200	sp%7CQ9XIL9%7CPLRX3_ARATH+Pollen-specific+leucine-rich+repeat+extensin-like+protein+3+OS%3DArabidopsis+thaliana+GN%3DPEX3+PE%3D2+SV%3D1.fasta	192629	0						188553	0						False Positive
C2_31883	sp%7CQ9JM99%7CPRG4_MOUSE+Proteoglycan+4+OS%3DMus+musculus+GN%3DPrg4+PE%3D1+SV%3D2.fasta	171819	0						190783	0						False Positive
C2_70277	sp%7CQ5T200%7CZC3HD_HUMAN+Zinc+finger+CCCH+domain-containing+protein+13+OS%3DHomo+sapiens+GN%3DZC3H13+PE%3D1+SV%3D1.fasta	490974	0						726577	0						False Positive
C2_46424	sp%7CQ6PEH9%7CS39AA_DANRE+Zinc+transporter+ZIP10+OS%3DDanio+rerio+GN%3Dslc39a10+PE%3D2+SV%3D1.fasta	434078	0						397122	0						False Positive
C2_114438	sp%7CQ08C72%7CCWC22_DANRE+Pre-mRNA-splicing+factor+CWC22+homolog+OS%3DDanio+rerio+GN%3Dcwc22+PE%3D2+SV%3D1.fasta	262818	0						213987	0						False Positive
C2_120299	sp%7CQ8BTI8%7CSRRM2_MOUSE+Serine%2Farginine+repetitive+matrix+protein+2+OS%3DMus+musculus+GN%3DSrrm2+PE%3D1+SV%3D3.fasta	16474	0						335291	0						False Positive
C2_28339	sp%7CP04929%7CHRPX_PLALO+Histidine-rich+glycoprotein+OS%3DPlasmodium+lophurae+PE%3D4+SV%3D1.fasta	116716	0						215853	0						False Positive
C2_39170	tr%7CC5KK36%7CC5KK36_PERM5+Putative+uncharacterized+protein+OS%3DPerkinsus+marinus+%28strain+ATCC+50983+%2F+TXsc%29+GN%3DPmar_PMAR023272+PE%3D4+SV%3D1.fasta	138614	0						138614	0						False Positive
C2_11079	sp%7CQ5T200%7CZC3HD_HUMAN+Zinc+finger+CCCH+domain-containing+protein+13+OS%3DHomo+sapiens+GN%3DZC3H13+PE%3D1+SV%3D1.fasta	18558	0						399677	0						False Positive
C2_16352	tr%7CB5DRQ7%7CB5DRQ7_DROPS+GA28568+OS%3DDrosophila+pseudoobscura+pseudoobscura+GN%3DGA28568+PE%3D4+SV%3D1.fasta	16427	0						275398	0						False Positive
C2_8206	tr%7CA6ZVT8%7CA6ZVT8_YEAS7+Cell+surface+flocculin+OS%3DSaccharomyces+cerevisiae+%28strain+YJM789%29+GN%3DMUC1+PE%3D4+SV%3D1.fasta	154286	0						194432	0						False Positive
C2_38548	1okcA00	607839	0						319755	0						False Positive
C2_65028	sp%7CO54824%7CIL16_MOUSE+Pro-interleukin-16+OS%3DMus+musculus+GN%3DIl16+PE%3D1+SV%3D3.fasta	105694	0						104316	0						False Positive
C2_36431	sp%7CP98088%7CMUC5A_HUMAN+Mucin-5AC+%28Fragments%29+OS%3DHomo+sapiens+GN%3DMUC5AC+PE%3D1+SV%3D3.fasta	225083	0						224674	0						False Positive
C2_7881	sp%7CP10388%7CGLT5_WHEAT+Glutenin%2C+high+molecular+weight+subunit+DX5+OS%3DTriticum+aestivum+GN%3DGLU-1D-1D+PE%3D3+SV%3D5.fasta	140361	0						191589	0						False Positive
C2_54731	tr%7CF1M9S6%7CF1M9S6_RAT+Uncharacterized+protein+%28Fragment%29+OS%3DRattus+norvegicus+PE%3D4+SV%3D1.fasta	283446	0						283446	0						False Positive
C2_120798	sp%7CQ9HC84%7CMUC5B_HUMAN+Mucin-5B+OS%3DHomo+sapiens+GN%3DMUC5B+PE%3D1+SV%3D3.fasta	214235	0						187846	0						False Positive
C2_13044	sp%7CQ02817%7CMUC2_HUMAN+Mucin-2+OS%3DHomo+sapiens+GN%3DMUC2+PE%3D1+SV%3D2.fasta	170364	0						334317	0						False Positive
C2_13747	sp%7CP42566%7CEPS15_HUMAN+Epidermal+growth+factor+receptor+substrate+15+OS%3DHomo+sapiens+GN%3DEPS15+PE%3D1+SV%3D2.fasta	172326	0						381.69	0						False Positive
C2_17155	gi%7C348537415%3Ac1072-1+PREDICTED%3A+cytospin-B-like+%5BOreochromis+niloticus%5D.fasta	228957	0						195206	0						False Positive
C2_31031	tr%7CA6ZVT8%7CA6ZVT8_YEAS7+Cell+surface+flocculin+OS%3DSaccharomyces+cerevisiae+%28strain+YJM789%29+GN%3DMUC1+PE%3D4+SV%3D1.fasta	131135	0						155011	0						False Positive
C2_34306	sp%7CQ69566%7CU88_HHV6U+Uncharacterized+protein+U88+OS%3DHuman+herpesvirus+6A+%28strain+Uganda-1102%29+GN%3DU88+PE%3D4+SV%3D1.fasta	204766	0						204766	0						False Positive
C2_60868	sp%7CQ8BTI8%7CSRRM2_MOUSE+Serine%2Farginine+repetitive+matrix+protein+2+OS%3DMus+musculus+GN%3DSrrm2+PE%3D1+SV%3D3.fasta	17695	0						185359	0						False Positive
C2_11989	sp%7CP59729%7CRIN3_MOUSE+Ras+and+Rab+interactor+3+OS%3DMus+musculus+GN%3DRin3+PE%3D2+SV%3D2.fasta	955319	0						122733	0						False Positive
C2_72616	sp%7CQ8BTI8%7CSRRM2_MOUSE+Serine%2Farginine+repetitive+matrix+protein+2+OS%3DMus+musculus+GN%3DSrrm2+PE%3D1+SV%3D3.fasta	145346	0						176978	0						False Positive
C2_7259	gi%7C326676757%3Ac11537-1+PREDICTED%3A+hypothetical+protein+LOC557772+%5BDanio+rerio%5D.fasta	560553	0						255317	0						False Positive
C2_48730	tr%7CQ2N2B2%7CQ2N2B2_XENLA+RPGR+ORF15+isoform+%28Fragment%29+OS%3DXenopus+laevis+PE%3D2+SV%3D1.fasta	116209	0						164348	0						False Positive
C2_24973	sp%7CA2VD23%7CSTM_DANRE+Protein+starmaker+OS%3DDanio+rerio+GN%3Dstm+PE%3D2+SV%3D1.fasta	203566	0						193574	0						False Positive
C2_26885	sp%7CQ5R5Q2%7CSRRM1_PONAB+Serine%2Farginine+repetitive+matrix+protein+1+OS%3DPongo+abelii+GN%3DSRRM1+PE%3D2+SV%3D1.fasta	129188	0						28.42	0						False Positive
C2_45417	sp%7CQ8BI66%7CZN526_MOUSE+Zinc+finger+protein+526+OS%3DMus+musculus+GN%3DZnf526+PE%3D2+SV%3D1.fasta	706007	0						748687	0						False Positive
C2_20406	sp%7CQ147U1%7CZN846_HUMAN+Zinc+finger+protein+846+OS%3DHomo+sapiens+GN%3DZNF846+PE%3D1+SV%3D2.fasta	901886	0						972636	0						False Positive
C2_14253	gi%7C348522508%3Ac5515-1+PREDICTED%3A+hypothetical+protein+LOC100699486+%5BOreochromis+niloticus%5D.fasta	244876	0						233716	0						False Positive
C2_7105	gi%7C348520223%3Ac2064-1+PREDICTED%3A+hypothetical+protein+LOC100705600+%5BOreochromis+niloticus%5D.fasta	223941	0						189198	0						False Positive
C2_4161	gi%7C326676757%3Ac11537-1+PREDICTED%3A+hypothetical+protein+LOC557772+%5BDanio+rerio%5D.fasta	463736	0						19332	0						False Positive
C2_33989	sp%7CQ32N90%7CMBTD1_XENLA+MBT+domain-containing+protein+1+OS%3DXenopus+laevis+GN%3Dmbtd1+PE%3D2+SV%3D1.fasta	220.95	0						333201	0						False Positive
C2_17137	sp%7CQ01042%7CIE68_SHV21+Immediate-early+protein+OS%3DSaimiriine+herpesvirus+2+%28strain+11%29+GN%3D73+PE%3D3+SV%3D1.fasta	175128	0						177084	0						False Positive
C2_53930	sp%7CQ69566%7CU88_HHV6U+Uncharacterized+protein+U88+OS%3DHuman+herpesvirus+6A+%28strain+Uganda-1102%29+GN%3DU88+PE%3D4+SV%3D1.fasta	926093	0						926093	0						False Positive
C2_86919	tr%7CF1QQV5%7CF1QQV5_DANRE+Uncharacterized+protein+%28Fragment%29+OS%3DDanio+rerio+PE%3D4+SV%3D1.fasta	167291	0						384764	0						False Positive
C2_39150	gi%7C68010379%3Ac149-1+hypothetical+protein+%5BPlasmodium+berghei+strain+ANKA%5D.fasta	274969	0						274969	0						False Positive
C2_4625	sp%7CQ5RBM8%7CRBM12_PONAB+RNA-binding+protein+12+OS%3DPongo+abelii+GN%3DRBM12+PE%3D2+SV%3D1.fasta	102563	0						211298	0						False Positive
C2_79789	sp%7CQ5TM62%7CRT18B_MACMU+28S+ribosomal+protein+S18b%2C+mitochondrial+OS%3DMacaca+mulatta+GN%3DMRPS18B+PE%3D3+SV%3D1.fasta	615024	0						632531	0						False Positive
FM145592	sp%7CP13709%7CFSH_DROME+Homeotic+protein+female+sterile+OS%3DDrosophila+melanogaster+GN%3Dfs%281%29h+PE%3D1+SV%3D2.fasta	110.12	0						892689	0						False Positive
C2_71359	gi%7C293353495%3Ac250-1+PREDICTED%3A+hypothetical+protein%2C+partial+%5BRattus+norvegicus%5D.fasta	330848	0						330848	0						False Positive
C2_3856	sp%7CQ5T200%7CZC3HD_HUMAN+Zinc+finger+CCCH+domain-containing+protein+13+OS%3DHomo+sapiens+GN%3DZC3H13+PE%3D1+SV%3D1.fasta	224977	0						205915	0						False Positive
C2_72135	tr%7CF1M9S6%7CF1M9S6_RAT+Uncharacterized+protein+%28Fragment%29+OS%3DRattus+norvegicus+PE%3D4+SV%3D1.fasta	27521	0						27521	0						False Positive
C2_23727	tr%7CA2DBJ8%7CA2DBJ8_TRIVA+Putative+uncharacterized+protein+OS%3DTrichomonas+vaginalis+GN%3DTVAG_093750+PE%3D4+SV%3D1.fasta	19097	0						242367	0						False Positive
C2_33968	sp%7CQ02817%7CMUC2_HUMAN+Mucin-2+OS%3DHomo+sapiens+GN%3DMUC2+PE%3D1+SV%3D2.fasta	310551	0						210018	0						False Positive
C2_10867	gi%7C348512711%3Ac2511-1+PREDICTED%3A+hypothetical+protein+LOC100711289+%5BOreochromis+niloticus%5D.fasta	234386	0						248372	0						False Positive
C2_5679	sp%7CP98088%7CMUC5A_HUMAN+Mucin-5AC+%28Fragments%29+OS%3DHomo+sapiens+GN%3DMUC5AC+PE%3D1+SV%3D3.fasta	288605	0						24484	0						False Positive
C2_7770	tr%7CF1M9S6%7CF1M9S6_RAT+Uncharacterized+protein+%28Fragment%29+OS%3DRattus+norvegicus+PE%3D4+SV%3D1.fasta	307514	0						307514	0						False Positive
C2_18535	tr%7CB0CS89%7CB0CS89_LACBS+Predicted+protein+OS%3DLaccaria+bicolor+%28strain+S238N-H82+%2F+ATCC+MYA-4686%29+GN%3DLACBIDRAFT_322137+PE%3D4+SV%3D1.fasta	183945	0						380639	0						False Positive
C2_6949	sp%7CQ5XXA7%7CHDGR2_DANRE+Hepatoma-derived+growth+factor-related+protein+2+OS%3DDanio+rerio+GN%3Dhdgfrp2+PE%3D2+SV%3D2.fasta	107078	0						178431	0						False Positive
C2_58117	sp%7CP98088%7CMUC5A_HUMAN+Mucin-5AC+%28Fragments%29+OS%3DHomo+sapiens+GN%3DMUC5AC+PE%3D1+SV%3D3.fasta	228071	0						197732	0						False Positive
C2_10514	sp%7CP08640%7CMUC1_YEAST+Flocculation+protein+FLO11+OS%3DSaccharomyces+cerevisiae+%28strain+ATCC+204508+%2F+S288c%29+GN%3DMUC1+PE%3D1+SV%3D2.fasta	162847	0						202431	0						False Positive
C2_21518	sp%7CQ8C031%7CLRC4C_MOUSE+Leucine-rich+repeat-containing+protein+4C+OS%3DMus+musculus+GN%3DLrrc4c+PE%3D1+SV%3D2.fasta	108762	0						119821	0						False Positive
C2_93976	sp%7CP98088%7CMUC5A_HUMAN+Mucin-5AC+%28Fragments%29+OS%3DHomo+sapiens+GN%3DMUC5AC+PE%3D1+SV%3D3.fasta	211102	0						189591	0						False Positive
C2_88864	sp%7CQ8BTI8%7CSRRM2_MOUSE+Serine%2Farginine+repetitive+matrix+protein+2+OS%3DMus+musculus+GN%3DSrrm2+PE%3D1+SV%3D3.fasta	175726	0						41.54	0						False Positive
C2_3861	tr%7CQ2N2B2%7CQ2N2B2_XENLA+RPGR+ORF15+isoform+%28Fragment%29+OS%3DXenopus+laevis+PE%3D2+SV%3D1.fasta	141586	0						208199	0						False Positive
C2_57583	tr%7CF1M9S6%7CF1M9S6_RAT+Uncharacterized+protein+%28Fragment%29+OS%3DRattus+norvegicus+PE%3D4+SV%3D1.fasta	311699	0						311699	0						False Positive
C2_24469	sp%7CQ5VWG9%7CTAF3_HUMAN+Transcription+initiation+factor+TFIID+subunit+3+OS%3DHomo+sapiens+GN%3DTAF3+PE%3D1+SV%3D1.fasta	423488	0						403301	0						False Positive
C2_3209	sp%7CP98088%7CMUC5A_HUMAN+Mucin-5AC+%28Fragments%29+OS%3DHomo+sapiens+GN%3DMUC5AC+PE%3D1+SV%3D3.fasta	227182	0						201465	0						False Positive
C2_29327	gi%7C348531926%3Ac1474-1+PREDICTED%3A+collagen+alpha-1%28I%29+chain-like+%5BOreochromis+niloticus%5D.fasta	164654	0						654432	0						False Positive
C2_38982	gi%7C348528278%3Ac915-1+PREDICTED%3A+pre-mRNA-splicing+factor+CWC22+homolog+%5BOreochromis+niloticus%5D.fasta	166743	0						370106	0						False Positive
C2_26418	sp%7CQ9CQU1%7CMFAP1_MOUSE+Microfibrillar-associated+protein+1+OS%3DMus+musculus+GN%3DMfap1+PE%3D1+SV%3D1.fasta	103075	0						102153	0						False Positive
C2_88057	tr%7CQ2N2B2%7CQ2N2B2_XENLA+RPGR+ORF15+isoform+%28Fragment%29+OS%3DXenopus+laevis+PE%3D2+SV%3D1.fasta	158644	0						267455	0						False Positive
C2_11366	gi%7C293353495%3Ac250-1+PREDICTED%3A+hypothetical+protein%2C+partial+%5BRattus+norvegicus%5D.fasta	248435	0						248435	0						False Positive
C2_13354	gi%7C242022528%3Ac10733-1+Titin%2C+putative+%5BPediculus+humanus+corporis%5D.fasta	76898	0						211803	0						False Positive
C2_6927	gi%7C68010379%3Ac149-1+hypothetical+protein+%5BPlasmodium+berghei+strain+ANKA%5D.fasta	291673	0						291673	0						False Positive
C2_92910	sp%7CQ6ZRP5%7CYD019_HUMAN+Putative+uncharacterized+protein+FLJ46204+OS%3DHomo+sapiens+PE%3D5+SV%3D2.fasta	255126	0						255126	0						False Positive
C2_14933	sp%7CP08640%7CMUC1_YEAST+Flocculation+protein+FLO11+OS%3DSaccharomyces+cerevisiae+%28strain+ATCC+204508+%2F+S288c%29+GN%3DMUC1+PE%3D1+SV%3D2.fasta	162855	0						209877	0						False Positive
C2_1969	tr%7CA6ZVT8%7CA6ZVT8_YEAS7+Cell+surface+flocculin+OS%3DSaccharomyces+cerevisiae+%28strain+YJM789%29+GN%3DMUC1+PE%3D4+SV%3D1.fasta	140493	0						20186	0						False Positive
C2_28661	sp%7CQ69566%7CU88_HHV6U+Uncharacterized+protein+U88+OS%3DHuman+herpesvirus+6A+%28strain+Uganda-1102%29+GN%3DU88+PE%3D4+SV%3D1.fasta	125102	0						125102	0						False Positive
C2_89082	tr%7CB4LCS3%7CB4LCS3_DROVI+GJ11255+OS%3DDrosophila+virilis+GN%3DGJ11255+PE%3D4+SV%3D1.fasta	264665	0						19521	0						False Positive
C2_51631	sp%7CQ502K3%7CANR52_DANRE+Serine%2Fthreonine-protein+phosphatase+6+regulatory+ankyrin+repeat+subunit+C+OS%3DDanio+rerio+GN%3Dankrd52+PE%3D2+SV%3D1.fasta	469717	0						495306	0						False Positive
C2_4125	sp%7CO00268%7CTAF4_HUMAN+Transcription+initiation+factor+TFIID+subunit+4+OS%3DHomo+sapiens+GN%3DTAF4+PE%3D1+SV%3D2.fasta	224546	0						207241	0						False Positive
C2_113362	sp%7CQ9YGF2%7CRS6_ONCMY+40S+ribosomal+protein+S6+OS%3DOncorhynchus+mykiss+GN%3Drps6+PE%3D2+SV%3D1.fasta	173166	0						239192	0						False Positive
C2_82037	sp%7CQ9Z1T1%7CAP3B1_MOUSE+AP-3+complex+subunit+beta-1+OS%3DMus+musculus+GN%3DAp3b1+PE%3D1+SV%3D2.fasta	205372	0						234425	0						False Positive
C2_97837	tr%7CD8M5D0%7CD8M5D0_BLAHO+Singapore+isolate+B+%28sub-type+7%29+whole+genome+shotgun+sequence+assembly%2C+scaffold_27+OS%3DBlastocystis+hominis+GN%3DGSBLH_T00003168001+PE%3D4+SV%3D1.fasta	157537	0						47467	0						False Positive
C2_74822	gi%7C297284617%3Ac501-1+PREDICTED%3A+hypothetical+protein+LOC100429882+%5BMacaca+mulatta%5D.fasta	426891	0						563468	0						False Positive
C2_420	tr%7CF1QE92%7CF1QE92_DANRE+Sorbin+and+SH3+domain-containing+3+%28Fragment%29+OS%3DDanio+rerio+GN%3Dsorbs3+PE%3D4+SV%3D1.fasta	134025	0						804067	0						False Positive
C2_35567	tr%7CF1M9S6%7CF1M9S6_RAT+Uncharacterized+protein+%28Fragment%29+OS%3DRattus+norvegicus+PE%3D4+SV%3D1.fasta	238932	0						238932	0						False Positive
C2_80815	gi%7C348509968%3Ac1309-1+PREDICTED%3A+hypothetical+protein+LOC100698395+%5BOreochromis+niloticus%5D.fasta	18203	0						197532	0						False Positive
C2_104251	TIGR01622	250248	0						304189	0						False Positive
C2_34687	sp%7CO15047%7CSET1A_HUMAN+Histone-lysine+N-methyltransferase+SETD1A+OS%3DHomo+sapiens+GN%3DSETD1A+PE%3D1+SV%3D3.fasta	21315	0						185328	0						False Positive
C2_25585	tr%7CE6ZGJ4%7CE6ZGJ4_DICLA+Pol+polyprotein+OS%3DDicentrarchus+labrax+GN%3DPOL+PE%3D4+SV%3D1.fasta	89479	0						881422	0						False Positive
C2_106338	gi%7C348545266%3Ac385-1+PREDICTED%3A+protein+NLRC3-like%2C+partial+%5BOreochromis+niloticus%5D.fasta	102177	0						104.55	0						False Positive
C2_10874	sp%7CQ02817%7CMUC2_HUMAN+Mucin-2+OS%3DHomo+sapiens+GN%3DMUC2+PE%3D1+SV%3D2.fasta	189492	0						233869	0						False Positive
C2_101344	gi%7C312104434%3Ac124-1+hypothetical+protein+LOAG_14859+%5BLoa+loa%5D.fasta	211868	0						211868	0						False Positive
C2_25274	tr%7CA9URK2%7CA9URK2_MONBE+Predicted+protein+OS%3DMonosiga+brevicollis+GN%3D31373+PE%3D4+SV%3D1.fasta	704276	0						635925	0						False Positive
AM957391	tr%7CF1QQV5%7CF1QQV5_DANRE+Uncharacterized+protein+%28Fragment%29+OS%3DDanio+rerio+PE%3D4+SV%3D1.fasta	143806	0						381049	0						False Positive
C2_21061	gi%7C326677232%3Ac830-1+PREDICTED%3A+hypothetical+protein+LOC100038781%2C+partial+%5BDanio+rerio%5D.fasta	168032	0						221326	0						False Positive
C2_115296	gi%7C297490388%3Ac109-1+PREDICTED%3A+hypothetical+protein+%5BBos+taurus%5D.fasta	938089	0						938077	0						False Positive
C2_50862	tr%7CO93321%7CO93321_TAKRU+All-1+related+protein+OS%3DTakifugu+rubripes+GN%3DALR+PE%3D3+SV%3D1.fasta	143467	0						143.58	0						False Positive
C2_5982	gi%7C348530568%3Ac669-1+PREDICTED%3A+hypothetical+protein+LOC100690589+%5BOreochromis+niloticus%5D.fasta	123431	0						126924	0						False Positive
C2_21157	gi%7C348541917%3Ac31769-1+PREDICTED%3A+titin+%5BOreochromis+niloticus%5D.fasta	444663	0						148155	0						False Positive
C2_14241	gi%7C242022528%3Ac10733-1+Titin%2C+putative+%5BPediculus+humanus+corporis%5D.fasta	17436	0						215217	0						False Positive
C2_23150	sp%7CP37709%7CTRHY_RABIT+Trichohyalin+OS%3DOryctolagus+cuniculus+GN%3DTCHH+PE%3D2+SV%3D1.fasta	162328	0						218694	0						False Positive
C2_98080	gi%7C348544546%3Ac816-1+PREDICTED%3A+probable+palmitoyltransferase+ZDHHC5-like+%5BOreochromis+niloticus%5D.fasta	461177	0						421443	0						False Positive
C2_22605	sp%7CQ6C1V6%7CCWC25_YARLI+Pre-mRNA-splicing+factor+CWC25+OS%3DYarrowia+lipolytica+%28strain+CLIB+122+%2F+E+150%29+GN%3DCWC25+PE%3D3+SV%3D1.fasta	202559	0						236984	0						False Positive
C2_67917	sp%7CQ9QYX7%7CPCLO_MOUSE+Protein+piccolo+OS%3DMus+musculus+GN%3DPclo+PE%3D1+SV%3D3.fasta	214202	0						248621	0						False Positive
C2_19687	sp%7CP98088%7CMUC5A_HUMAN+Mucin-5AC+%28Fragments%29+OS%3DHomo+sapiens+GN%3DMUC5AC+PE%3D1+SV%3D3.fasta	196153	0						196242	0						False Positive
C2_21057	sp%7CQ9UEW3%7CMARCO_HUMAN+Macrophage+receptor+MARCO+OS%3DHomo+sapiens+GN%3DMARCO+PE%3D1+SV%3D1.fasta	763741	0						101543	0						False Positive
C2_97123	tr%7CQ4T8P7%7CQ4T8P7_TETNG+Chromosome+undetermined+SCAF7757%2C+whole+genome+shotgun+sequence+OS%3DTetraodon+nigroviridis+GN%3DGSTENG00005130001+PE%3D4+SV%3D1.fasta	514091	0						925329	0						False Positive
C2_102902	sp%7CQ02817%7CMUC2_HUMAN+Mucin-2+OS%3DHomo+sapiens+GN%3DMUC2+PE%3D1+SV%3D2.fasta	181428	0						173043	0						False Positive
C2_90515	tr%7CF1M9S6%7CF1M9S6_RAT+Uncharacterized+protein+%28Fragment%29+OS%3DRattus+norvegicus+PE%3D4+SV%3D1.fasta	269021	0						269021	0						False Positive
C2_11497	sp%7CQ5HCP3%7CSRAP_STAAC+Serine-rich+adhesin+for+platelets+OS%3DStaphylococcus+aureus+%28strain+COL%29+GN%3DsraP+PE%3D3+SV%3D1.fasta	157807	0						189949	0						False Positive
C2_3681	tr%7CC5KK36%7CC5KK36_PERM5+Putative+uncharacterized+protein+OS%3DPerkinsus+marinus+%28strain+ATCC+50983+%2F+TXsc%29+GN%3DPmar_PMAR023272+PE%3D4+SV%3D1.fasta	161884	0						161884	0						False Positive
C2_36809	sp%7CQ02817%7CMUC2_HUMAN+Mucin-2+OS%3DHomo+sapiens+GN%3DMUC2+PE%3D1+SV%3D2.fasta	232177	0						208111	0						False Positive
C2_40595	gi%7C242022528%3Ac10733-1+Titin%2C+putative+%5BPediculus+humanus+corporis%5D.fasta	208114	0						210433	0						False Positive
C2_34525	sp%7CQ8BTI8%7CSRRM2_MOUSE+Serine%2Farginine+repetitive+matrix+protein+2+OS%3DMus+musculus+GN%3DSrrm2+PE%3D1+SV%3D3.fasta	28304	0						190043	0						False Positive
C2_57433	sp%7CQ61329%7CZFHX3_MOUSE+Zinc+finger+homeobox+protein+3+OS%3DMus+musculus+GN%3DZfhx3+PE%3D1+SV%3D1.fasta	318136	0						419935	0						False Positive
C2_67231	tr%7CD7F171%7CD7F171_BOMMO+Endonuclease-reverse+transcriptase+OS%3DBombyx+mori+PE%3D4+SV%3D1.fasta	351806	0						389621	0						False Positive
C2_85426	gi%7C326680728%3Ac1445-1+PREDICTED%3A+retrotransposable+element+Tf2+155+kDa+protein+type+1-like+%5BDanio+rerio%5D.fasta	500152	0						499658	0						False Positive
C2_76229	tr%7CF1QQV5%7CF1QQV5_DANRE+Uncharacterized+protein+%28Fragment%29+OS%3DDanio+rerio+PE%3D4+SV%3D1.fasta	131152	0						525882	0						False Positive
C2_13321	gi%7C183231470%3Ac474-1+hypothetical+protein+%5BEntamoeba+histolytica+HM-1%3AIMSS%5D.fasta	355988	0						355988	0						False Positive
C2_62837	tr%7CF1QE92%7CF1QE92_DANRE+Sorbin+and+SH3+domain-containing+3+%28Fragment%29+OS%3DDanio+rerio+GN%3Dsorbs3+PE%3D4+SV%3D1.fasta	118601	0						456289	0						False Positive
C2_82750	tr%7CF1QQV5%7CF1QQV5_DANRE+Uncharacterized+protein+%28Fragment%29+OS%3DDanio+rerio+PE%3D4+SV%3D1.fasta	155609	0						481009	0						False Positive
C2_33891	gi%7C293353495%3Ac250-1+PREDICTED%3A+hypothetical+protein%2C+partial+%5BRattus+norvegicus%5D.fasta	291215	0						291215	0						False Positive
C2_4991	gi%7C326676757%3Ac11537-1+PREDICTED%3A+hypothetical+protein+LOC557772+%5BDanio+rerio%5D.fasta	432484	0						22152	0						False Positive
C2_65107	tr%7CB0CS89%7CB0CS89_LACBS+Predicted+protein+OS%3DLaccaria+bicolor+%28strain+S238N-H82+%2F+ATCC+MYA-4686%29+GN%3DLACBIDRAFT_322137+PE%3D4+SV%3D1.fasta	19866	0						290201	0						False Positive
C2_57509	gi%7C326677232%3Ac830-1+PREDICTED%3A+hypothetical+protein+LOC100038781%2C+partial+%5BDanio+rerio%5D.fasta	160766	0						202477	0						False Positive
C2_118683	sp%7CQ9NP73%7CALG13_HUMAN+UDP-N-acetylglucosamine+transferase+subunit+ALG13+homolog+OS%3DHomo+sapiens+GN%3DALG13+PE%3D1+SV%3D2.fasta	310054	0						310901	0						False Positive
C2_56974	sp%7CQ13151%7CROA0_HUMAN+Heterogeneous+nuclear+ribonucleoprotein+A0+OS%3DHomo+sapiens+GN%3DHNRNPA0+PE%3D1+SV%3D1.fasta	251729	0						256001	0						False Positive
C2_6508	sp%7CQ6URK4%7CROA3_RAT+Heterogeneous+nuclear+ribonucleoprotein+A3+OS%3DRattus+norvegicus+GN%3DHnrnpa3+PE%3D1+SV%3D1.fasta	762939	0						730927	0						False Positive
C2_23920	sp%7CQ5HCP3%7CSRAP_STAAC+Serine-rich+adhesin+for+platelets+OS%3DStaphylococcus+aureus+%28strain+COL%29+GN%3DsraP+PE%3D3+SV%3D1.fasta	170347	0						19379	0						False Positive
C2_11452	sp%7CQ52KI8%7CSRRM1_MOUSE+Serine%2Farginine+repetitive+matrix+protein+1+OS%3DMus+musculus+GN%3DSrrm1+PE%3D1+SV%3D2.fasta	363245	0						365979	0						False Positive
C2_26573	tr%7CB4LCS3%7CB4LCS3_DROVI+GJ11255+OS%3DDrosophila+virilis+GN%3DGJ11255+PE%3D4+SV%3D1.fasta	20012	0						242435	0						False Positive
C2_8265	gi%7C326676757%3Ac11537-1+PREDICTED%3A+hypothetical+protein+LOC557772+%5BDanio+rerio%5D.fasta	671592	0						210975	0						False Positive
C2_50950	sp%7CQ90508%7CVIT1_FUNHE+Vitellogenin-1+OS%3DFundulus+heteroclitus+GN%3Dvtg1+PE%3D1+SV%3D2.fasta	357858	0						571141	0						False Positive
C2_8610	sp%7CQ5HCP3%7CSRAP_STAAC+Serine-rich+adhesin+for+platelets+OS%3DStaphylococcus+aureus+%28strain+COL%29+GN%3DsraP+PE%3D3+SV%3D1.fasta	217338	0						187336	0						False Positive
C2_75001	tr%7CC5KK36%7CC5KK36_PERM5+Putative+uncharacterized+protein+OS%3DPerkinsus+marinus+%28strain+ATCC+50983+%2F+TXsc%29+GN%3DPmar_PMAR023272+PE%3D4+SV%3D1.fasta	199792	0						199792	0						False Positive
C2_2660	tr%7CF1QQV5%7CF1QQV5_DANRE+Uncharacterized+protein+%28Fragment%29+OS%3DDanio+rerio+PE%3D4+SV%3D1.fasta	170778	0						605277	0						False Positive
C2_3566	tr%7CF1QQV5%7CF1QQV5_DANRE+Uncharacterized+protein+%28Fragment%29+OS%3DDanio+rerio+PE%3D4+SV%3D1.fasta	150112	0						572345	0						False Positive
C2_10186	tr%7CF1QQV5%7CF1QQV5_DANRE+Uncharacterized+protein+%28Fragment%29+OS%3DDanio+rerio+PE%3D4+SV%3D1.fasta	172776	0						463033	0						False Positive
C2_14937	sp%7CQ5HCP3%7CSRAP_STAAC+Serine-rich+adhesin+for+platelets+OS%3DStaphylococcus+aureus+%28strain+COL%29+GN%3DsraP+PE%3D3+SV%3D1.fasta	18205	0						162382	0						False Positive
C2_21553	tr%7CF1M9S6%7CF1M9S6_RAT+Uncharacterized+protein+%28Fragment%29+OS%3DRattus+norvegicus+PE%3D4+SV%3D1.fasta	350455	0						350455	0						False Positive
C2_10643	Nop53	202253	0						192958	0						False Positive
C2_110224	gi%7C348519465%3Ac4513-1+PREDICTED%3A+plectin-like+isoform+2+%5BOreochromis+niloticus%5D.fasta	25745	0						22524	0						False Positive
C2_14028	sp%7CQ02817%7CMUC2_HUMAN+Mucin-2+OS%3DHomo+sapiens+GN%3DMUC2+PE%3D1+SV%3D2.fasta	177099	0						216287	0						False Positive
C2_99151	tr%7CB0CS89%7CB0CS89_LACBS+Predicted+protein+OS%3DLaccaria+bicolor+%28strain+S238N-H82+%2F+ATCC+MYA-4686%29+GN%3DLACBIDRAFT_322137+PE%3D4+SV%3D1.fasta	18681	0						35.06	0						False Positive
C2_4147	gi%7C293353495%3Ac250-1+PREDICTED%3A+hypothetical+protein%2C+partial+%5BRattus+norvegicus%5D.fasta	199538	0						199538	0						False Positive
C2_65827	tr%7CG3N869%7CG3N869_GASAC+Ubiquitin+carboxyl-terminal+hydrolase+OS%3DGasterosteus+aculeatus+GN%3DUSP24+PE%3D3+SV%3D1.fasta	128924	0						124974	0						False Positive
C2_37644	sp%7CQ9NR99%7CMXRA5_HUMAN+Matrix-remodeling-associated+protein+5+OS%3DHomo+sapiens+GN%3DMXRA5+PE%3D2+SV%3D3.fasta	474897	0						476405	0						False Positive
C2_4101	sp%7CQ6PDK2%7CMLL2_MOUSE+Histone-lysine+N-methyltransferase+MLL2+OS%3DMus+musculus+GN%3DMll2+PE%3D1+SV%3D2.fasta	407474	0						459026	0						False Positive
C2_37688	sp%7CP08572%7CCO4A2_HUMAN+Collagen+alpha-2%28IV%29+chain+OS%3DHomo+sapiens+GN%3DCOL4A2+PE%3D1+SV%3D4.fasta	352341	0						344686	0						False Positive
C2_34387	sp%7CQ8BTI8%7CSRRM2_MOUSE+Serine%2Farginine+repetitive+matrix+protein+2+OS%3DMus+musculus+GN%3DSrrm2+PE%3D1+SV%3D3.fasta	234298	0						213469	0						False Positive
C2_37713	sp%7CP49756%7CRBM25_HUMAN+RNA-binding+protein+25+OS%3DHomo+sapiens+GN%3DRBM25+PE%3D1+SV%3D3.fasta	119038	0						258813	0						False Positive
FM159943	sp%7CQ8BTI8%7CSRRM2_MOUSE+Serine%2Farginine+repetitive+matrix+protein+2+OS%3DMus+musculus+GN%3DSrrm2+PE%3D1+SV%3D3.fasta	152901	0						304863	0						False Positive
C2_32190	sp%7CP0CJ78%7CZN865_HUMAN+Zinc+finger+protein+865+OS%3DHomo+sapiens+GN%3DZNF865+PE%3D3+SV%3D1.fasta	446414	0						494311	0						False Positive
C2_57281	sp%7CQ9ZUE0%7CPEK12_ARATH+Proline-rich+receptor-like+protein+kinase+PERK12+OS%3DArabidopsis+thaliana+GN%3DPERK12+PE%3D2+SV%3D2.fasta	283768	0						198031	0						False Positive
C2_47790	gi%7C326676757%3Ac11537-1+PREDICTED%3A+hypothetical+protein+LOC557772+%5BDanio+rerio%5D.fasta	278524	0						229083	0						False Positive
C2_95850	sp%7CQ6PCR7%7CEIF3A_DANRE+Eukaryotic+translation+initiation+factor+3+subunit+A+OS%3DDanio+rerio+GN%3Deif3a+PE%3D2+SV%3D1.fasta	178562	0						852992	0						False Positive
C2_6102	sp%7CQ62504%7CMINT_MOUSE+Msx2-interacting+protein+OS%3DMus+musculus+GN%3DSpen+PE%3D1+SV%3D2.fasta	371201	0						367352	0						False Positive
C2_7485	sp%7CQ86T90%7CK1328_HUMAN+Uncharacterized+protein+KIAA1328+OS%3DHomo+sapiens+GN%3DKIAA1328+PE%3D1+SV%3D2.fasta	126626	0						155477	0						False Positive
C2_40041	gi%7C348525677%3Ac1911-1+PREDICTED%3A+tyrosine-protein+phosphatase+non-receptor+type+23-like+%5BOreochromis+niloticus%5D.fasta	239118	0						209821	0						False Positive
C2_79504	tr%7CF1QQV5%7CF1QQV5_DANRE+Uncharacterized+protein+%28Fragment%29+OS%3DDanio+rerio+PE%3D4+SV%3D1.fasta	147652	0						407361	0						False Positive
C2_85713	tr%7CQ4T5E0%7CQ4T5E0_TETNG+Chromosome+undetermined+SCAF9304%2C+whole+genome+shotgun+sequence+OS%3DTetraodon+nigroviridis+GN%3DGSTENG00006853001+PE%3D4+SV%3D1.fasta	697434	0						690626	0						False Positive
C2_75780	gi%7C348508762%3Ac702-1+PREDICTED%3A+eukaryotic+elongation+factor+2+kinase+%5BOreochromis+niloticus%5D.fasta	118321	0						152156	0						False Positive
C2_102638	tr%7CQ5TLN1%7CQ5TLN1_ANGJA+Reverse+transcriptase+OS%3DAnguilla+japonica+PE%3D4+SV%3D1.fasta	403012	0						445073	0						False Positive
C2_103565	sp%7CQ15911%7CZFHX3_HUMAN+Zinc+finger+homeobox+protein+3+OS%3DHomo+sapiens+GN%3DZFHX3+PE%3D1+SV%3D2.fasta	425031	0						393281	0						False Positive
C2_55802	tr%7CF1QE92%7CF1QE92_DANRE+Sorbin+and+SH3+domain-containing+3+%28Fragment%29+OS%3DDanio+rerio+GN%3Dsorbs3+PE%3D4+SV%3D1.fasta	107245	0						649324	0						False Positive
C2_109197	sp%7CQ90339%7CMYSS_CYPCA+Myosin+heavy+chain%2C+fast+skeletal+muscle+OS%3DCyprinus+carpio+PE%3D2+SV%3D2.fasta	151.43	0						151666	0						False Positive
C2_3709	sp%7CQ568R1%7CNSRP1_DANRE+Nuclear+speckle+splicing+regulatory+protein+1+OS%3DDanio+rerio+GN%3Dnsrp1+PE%3D1+SV%3D2.fasta	183927	0						183574	0						False Positive
C2_820	tr%7CQ2N2B2%7CQ2N2B2_XENLA+RPGR+ORF15+isoform+%28Fragment%29+OS%3DXenopus+laevis+PE%3D2+SV%3D1.fasta	144096	0						273328	0						False Positive
C2_38150	gi%7C348530778%3Ac491-1+PREDICTED%3A+hypothetical+protein+LOC100696644+%5BOreochromis+niloticus%5D.fasta	168331	0						317634	0						False Positive
C2_34536	gi%7C194764029%3Ac578-1+GF21394+%5BDrosophila+ananassae%5D.fasta	158753	0						255697	0						False Positive
C2_6945	sp%7CP10587%7CMYH11_CHICK+Myosin-11+OS%3DGallus+gallus+GN%3DMYH11+PE%3D1+SV%3D4.fasta	224231	0						19865	0						False Positive
C2_1924	sp%7CQ5T655%7CCC147_HUMAN+Coiled-coil+domain-containing+protein+147+OS%3DHomo+sapiens+GN%3DCCDC147+PE%3D2+SV%3D1.fasta	256443	0						258326	0						False Positive
C2_8888	sp%7CQ14684%7CRRP1B_HUMAN+Ribosomal+RNA+processing+protein+1+homolog+B+OS%3DHomo+sapiens+GN%3DRRP1B+PE%3D1+SV%3D3.fasta	149753	0						364079	0						False Positive
C2_18649	sp%7CQ8BTI8%7CSRRM2_MOUSE+Serine%2Farginine+repetitive+matrix+protein+2+OS%3DMus+musculus+GN%3DSrrm2+PE%3D1+SV%3D3.fasta	17568	0						204513	0						False Positive
C2_72899	sp%7CQ6ZRP5%7CYD019_HUMAN+Putative+uncharacterized+protein+FLJ46204+OS%3DHomo+sapiens+PE%3D5+SV%3D2.fasta	300496	0						300496	0						False Positive
C2_41179	sp%7CQ9JKL7%7CSREK1_RAT+Splicing+regulatory+glutamine%2Flysine-rich+protein+1+OS%3DRattus+norvegicus+GN%3DSrek1+PE%3D1+SV%3D1.fasta	127955	0						23265	0						False Positive
C2_10663	gi%7C348544566%3Ac790-1+PREDICTED%3A+zinc+finger+protein+845-like%2C+partial+%5BOreochromis+niloticus%5D.fasta	131764	0						165315	0						False Positive
C2_9310	gi%7C348544566%3Ac790-1+PREDICTED%3A+zinc+finger+protein+845-like%2C+partial+%5BOreochromis+niloticus%5D.fasta	134053	0						152122	0						False Positive
C2_107642	sp%7CP97762%7CRP9_MOUSE+Retinitis+pigmentosa+9+protein+homolog+OS%3DMus+musculus+GN%3Drp9+PE%3D1+SV%3D1.fasta	158822	0						312343	0						False Positive
C2_14035	sp%7CQ9QX47%7CSON_MOUSE+Protein+SON+OS%3DMus+musculus+GN%3DSon+PE%3D1+SV%3D2.fasta	495707	0						380001	0						False Positive
C2_47528	tr%7CF1M9S6%7CF1M9S6_RAT+Uncharacterized+protein+%28Fragment%29+OS%3DRattus+norvegicus+PE%3D4+SV%3D1.fasta	404116	0						404116	0						False Positive
C2_29217	tr%7CA9URK2%7CA9URK2_MONBE+Predicted+protein+OS%3DMonosiga+brevicollis+GN%3D31373+PE%3D4+SV%3D1.fasta	620927	0						557645	0						False Positive
C2_69615	PHO4	165144	0						258351	0						False Positive
C2_121613	sp%7CQ8CH25%7CSLTM_MOUSE+SAFB-like+transcription+modulator+OS%3DMus+musculus+GN%3DSltm+PE%3D1+SV%3D1.fasta	212889	0						232397	0						False Positive
C2_60382	sp%7CQ9P2E7%7CPCD10_HUMAN+Protocadherin-10+OS%3DHomo+sapiens+GN%3DPCDH10+PE%3D2+SV%3D2.fasta	62914	0						669383	0						False Positive
C2_15344	sp%7CP30415%7CNKTR_MOUSE+NK-tumor+recognition+protein+OS%3DMus+musculus+GN%3DNktr+PE%3D1+SV%3D3.fasta	349676	0						348632	0						False Positive
C2_118008	gi%7C348544625%3Ac494-1+PREDICTED%3A+hypothetical+protein+LOC100690790+%5BOreochromis+niloticus%5D.fasta	57113	0						656114	0						False Positive
C2_50091	gi%7C348540044%3Ac649-1+PREDICTED%3A+zinc+finger+protein+ZFMSA12A-like+%5BOreochromis+niloticus%5D.fasta	824302	0						108284	0						False Positive
C2_37021	tr%7CB0CS89%7CB0CS89_LACBS+Predicted+protein+OS%3DLaccaria+bicolor+%28strain+S238N-H82+%2F+ATCC+MYA-4686%29+GN%3DLACBIDRAFT_322137+PE%3D4+SV%3D1.fasta	168429	0						272324	0						False Positive
C2_65108	gi%7C348515863%3Ac376-1+PREDICTED%3A+galectin-3-like+%5BOreochromis+niloticus%5D.fasta	149448	0						225955	0						False Positive
C2_17380	tr%7CQ9DGL1%7CQ9DGL1_TAKRU+Retinitis+pigmentosa+GTPase+regulator-like+protein+%28Fragment%29+OS%3DTakifugu+rubripes+PE%3D4+SV%3D1.fasta	180737	0						258917	0						False Positive
C2_65078	tr%7CQ9DGL1%7CQ9DGL1_TAKRU+Retinitis+pigmentosa+GTPase+regulator-like+protein+%28Fragment%29+OS%3DTakifugu+rubripes+PE%3D4+SV%3D1.fasta	139483	0						154016	0						False Positive
C2_48906	tr%7CF1QQV5%7CF1QQV5_DANRE+Uncharacterized+protein+%28Fragment%29+OS%3DDanio+rerio+PE%3D4+SV%3D1.fasta	149413	0						332668	0						False Positive
C2_3010	tr%7CA2DDW4%7CA2DDW4_TRIVA+Putative+uncharacterized+protein+OS%3DTrichomonas+vaginalis+GN%3DTVAG_199290+PE%3D4+SV%3D1.fasta	188648	0						210077	0						False Positive
C2_31918	sp%7CQ9Y462%7CZN711_HUMAN+Zinc+finger+protein+711+OS%3DHomo+sapiens+GN%3DZNF711+PE%3D1+SV%3D2.fasta	116677	0						116.78	0						False Positive
C2_100055	gi%7C348517086%3Ac1548-1+PREDICTED%3A+neural+cell+adhesion+molecule+L1-like+%5BOreochromis+niloticus%5D.fasta	109164	0						108434	0						False Positive
C2_4997	sp%7CP98088%7CMUC5A_HUMAN+Mucin-5AC+%28Fragments%29+OS%3DHomo+sapiens+GN%3DMUC5AC+PE%3D1+SV%3D3.fasta	22377	0						191936	0						False Positive
C2_71855	tr%7CF1QE92%7CF1QE92_DANRE+Sorbin+and+SH3+domain-containing+3+%28Fragment%29+OS%3DDanio+rerio+GN%3Dsorbs3+PE%3D4+SV%3D1.fasta	17084	0						489743	0						False Positive
C2_80372	3b9wA00	51024	0						101792	0						False Positive
C2_77977	gi%7C348517853%3Ac1451-1+PREDICTED%3A+collagen+alpha-1%28I%29+chain-like+isoform+2+%5BOreochromis+niloticus%5D.fasta	299192	0						588181	0						False Positive
C2_78241	gi%7C348518283%3Ac446-1+PREDICTED%3A+WW+domain-binding+protein+4-like+%5BOreochromis+niloticus%5D.fasta	155873	0						165.01	0						False Positive
C2_2892	sp%7CP08640%7CMUC1_YEAST+Flocculation+protein+FLO11+OS%3DSaccharomyces+cerevisiae+%28strain+ATCC+204508+%2F+S288c%29+GN%3DMUC1+PE%3D1+SV%3D2.fasta	142615	0						160796	0						False Positive
C2_14055	tr%7CB4LCS3%7CB4LCS3_DROVI+GJ11255+OS%3DDrosophila+virilis+GN%3DGJ11255+PE%3D4+SV%3D1.fasta	193407	0						23094	0						False Positive
C2_12951	tr%7CB0CS89%7CB0CS89_LACBS+Predicted+protein+OS%3DLaccaria+bicolor+%28strain+S238N-H82+%2F+ATCC+MYA-4686%29+GN%3DLACBIDRAFT_322137+PE%3D4+SV%3D1.fasta	190397	0						115546	0						False Positive
C2_11364	sp%7CQ9XIL9%7CPLRX3_ARATH+Pollen-specific+leucine-rich+repeat+extensin-like+protein+3+OS%3DArabidopsis+thaliana+GN%3DPEX3+PE%3D2+SV%3D1.fasta	247826	0						262381	0						False Positive
C2_13515	tr%7CB5DRQ7%7CB5DRQ7_DROPS+GA28568+OS%3DDrosophila+pseudoobscura+pseudoobscura+GN%3DGA28568+PE%3D4+SV%3D1.fasta	17416	0						226313	0						False Positive
C2_89881	tr%7CF1M9S6%7CF1M9S6_RAT+Uncharacterized+protein+%28Fragment%29+OS%3DRattus+norvegicus+PE%3D4+SV%3D1.fasta	329159	0						329159	0						False Positive
C2_56846	gi%7C348520223%3Ac2064-1+PREDICTED%3A+hypothetical+protein+LOC100705600+%5BOreochromis+niloticus%5D.fasta	658369	0						611232	0						False Positive
C2_29450	gi%7C348520358%3Ac1269-1+PREDICTED%3A+hypothetical+protein+LOC100702458+%5BOreochromis+niloticus%5D.fasta	108682	0						156462	0						False Positive
C2_18884	gi%7C348530778%3Ac491-1+PREDICTED%3A+hypothetical+protein+LOC100696644+%5BOreochromis+niloticus%5D.fasta	199029	0						265389	0						False Positive
C2_23099	gi%7C94158211%3Ac440-1+uncharacterized+protein+LOC678521+%5BDanio+rerio%5D.fasta	197484	0						210867	0						False Positive
C2_11234	gi%7C326671248%3Ac291-1+PREDICTED%3A+CD209+antigen-like+protein+B-like+%5BDanio+rerio%5D.fasta	800338	0						773421	0						False Positive
C2_20438	TIGR01628	623081	0						26343	0						False Positive
C2_90783	sp%7CO18733%7CMMP9_CANFA+Matrix+metalloproteinase-9+OS%3DCanis+familiaris+GN%3DMMP9+PE%3D2+SV%3D2.fasta	651729	0						715467	0						False Positive
C2_69909	gi%7C189536057%3Ac4390-1+PREDICTED%3A+e3+ubiquitin-protein+ligase+HUWE1+isoform+2+%5BDanio+rerio%5D.fasta	175758	0						161181	0						False Positive
C2_60564	sp%7CQ6URK4%7CROA3_RAT+Heterogeneous+nuclear+ribonucleoprotein+A3+OS%3DRattus+norvegicus+GN%3DHnrnpa3+PE%3D1+SV%3D1.fasta	168357	0						246.15	0						False Positive
C2_1912	tr%7CC5KK36%7CC5KK36_PERM5+Putative+uncharacterized+protein+OS%3DPerkinsus+marinus+%28strain+ATCC+50983+%2F+TXsc%29+GN%3DPmar_PMAR023272+PE%3D4+SV%3D1.fasta	145048	0						145048	0						False Positive
C2_62921	sp%7CQ7Z6Z7%7CHUWE1_HUMAN+E3+ubiquitin-protein+ligase+HUWE1+OS%3DHomo+sapiens+GN%3DHUWE1+PE%3D1+SV%3D3.fasta	189646	0						39848	0						False Positive
C2_117261	gi%7C348516326%3Ac2324-1+PREDICTED%3A+nuclear+receptor+corepressor+2-like+%5BOreochromis+niloticus%5D.fasta	200907	0						47109	0						False Positive
C2_28404	sp%7CQ6PDK2%7CMLL2_MOUSE+Histone-lysine+N-methyltransferase+MLL2+OS%3DMus+musculus+GN%3DMll2+PE%3D1+SV%3D2.fasta	185522	0						182417	0						False Positive
C2_74752	tr%7CB5DRQ7%7CB5DRQ7_DROPS+GA28568+OS%3DDrosophila+pseudoobscura+pseudoobscura+GN%3DGA28568+PE%3D4+SV%3D1.fasta	155722	0						248652	0						False Positive
C2_37653	sp%7CQ02817%7CMUC2_HUMAN+Mucin-2+OS%3DHomo+sapiens+GN%3DMUC2+PE%3D1+SV%3D2.fasta	218037	0						186237	0						False Positive
C2_40474	sp%7CP98088%7CMUC5A_HUMAN+Mucin-5AC+%28Fragments%29+OS%3DHomo+sapiens+GN%3DMUC5AC+PE%3D1+SV%3D3.fasta	218441	0						242729	0						False Positive
C2_85336	sp%7CQ62220%7CKRA54_MOUSE+Keratin-associated+protein+5-4+OS%3DMus+musculus+GN%3DKrtap5-4+PE%3D2+SV%3D1.fasta	104454	0						104454	0						False Positive
C2_7449	tr%7CE2C6H2%7CE2C6H2_HARSA+Putative+uncharacterized+protein+%28Fragment%29+OS%3DHarpegnathos+saltator+GN%3DEAI_16186+PE%3D4+SV%3D1.fasta	81622	0						81622	0						False Positive
C2_85703	sp%7CQ8WZ42%7CTITIN_HUMAN+Titin+OS%3DHomo+sapiens+GN%3DTTN+PE%3D1+SV%3D3.fasta	192259	0						275383	0						False Positive
C2_23314	sp%7CQ9P2R3%7CANFY1_HUMAN+Ankyrin+repeat+and+FYVE+domain-containing+protein+1+OS%3DHomo+sapiens+GN%3DANKFY1+PE%3D1+SV%3D2.fasta	561944	0						576873	0						False Positive
C2_2186	tr%7CA2DDW4%7CA2DDW4_TRIVA+Putative+uncharacterized+protein+OS%3DTrichomonas+vaginalis+GN%3DTVAG_199290+PE%3D4+SV%3D1.fasta	16013	0						210629	0						False Positive
C2_85984	sp%7CO57607%7CK1C18_ONCMY+Keratin%2C+type+I+cytoskeletal+18+OS%3DOncorhynchus+mykiss+GN%3Dkrt18+PE%3D1+SV%3D1.fasta	879062	0						100704	0						False Positive
C2_7866	sp%7CP13533%7CMYH6_HUMAN+Myosin-6+OS%3DHomo+sapiens+GN%3DMYH6+PE%3D1+SV%3D5.fasta	204068	0						203892	0						False Positive
C2_69680	tr%7CF1A8E8%7CF1A8E8_DICLA+Period+1+OS%3DDicentrarchus+labrax+GN%3DPER1+PE%3D2+SV%3D1.fasta	912007	0						119269	0						False Positive
C2_9721	sp%7CQ61233%7CPLSL_MOUSE+Plastin-2+OS%3DMus+musculus+GN%3DLcp1+PE%3D1+SV%3D4.fasta	227562	0						242316	0						False Positive
C2_107835	sp%7CP98088%7CMUC5A_HUMAN+Mucin-5AC+%28Fragments%29+OS%3DHomo+sapiens+GN%3DMUC5AC+PE%3D1+SV%3D3.fasta	211816	0						200271	0						False Positive
C2_9961	gi%7C293353495%3Ac250-1+PREDICTED%3A+hypothetical+protein%2C+partial+%5BRattus+norvegicus%5D.fasta	220949	0						220949	0						False Positive
C2_96363	tr%7CB4LCS3%7CB4LCS3_DROVI+GJ11255+OS%3DDrosophila+virilis+GN%3DGJ11255+PE%3D4+SV%3D1.fasta	263719	0						178055	0						False Positive
C2_705	gi%7C348509013%3Ac740-1+PREDICTED%3A+nucleolar+transcription+factor+1-like+%5BOreochromis+niloticus%5D.fasta	455403	0						407906	0						False Positive
C2_20637	sp%7CQ9XIL9%7CPLRX3_ARATH+Pollen-specific+leucine-rich+repeat+extensin-like+protein+3+OS%3DArabidopsis+thaliana+GN%3DPEX3+PE%3D2+SV%3D1.fasta	221095	0						174133	0						False Positive
C2_35249	gi%7C348509968%3Ac1309-1+PREDICTED%3A+hypothetical+protein+LOC100698395+%5BOreochromis+niloticus%5D.fasta	338346	0						458372	0						False Positive
C2_119354	gi%7C348528278%3Ac915-1+PREDICTED%3A+pre-mRNA-splicing+factor+CWC22+homolog+%5BOreochromis+niloticus%5D.fasta	151301	0						384349	0						False Positive
C2_8754	sp%7CQ02817%7CMUC2_HUMAN+Mucin-2+OS%3DHomo+sapiens+GN%3DMUC2+PE%3D1+SV%3D2.fasta	175857	0						198585	0						False Positive
C2_12634	tr%7CA6ZVT8%7CA6ZVT8_YEAS7+Cell+surface+flocculin+OS%3DSaccharomyces+cerevisiae+%28strain+YJM789%29+GN%3DMUC1+PE%3D4+SV%3D1.fasta	123788	0						18688	0						False Positive
C2_405	gi%7C348501710%3Ac2718-1+PREDICTED%3A+protocadherin-15-like+%5BOreochromis+niloticus%5D.fasta	254365	0						397389	0						False Positive
C2_17092	tr%7CB4LCS3%7CB4LCS3_DROVI+GJ11255+OS%3DDrosophila+virilis+GN%3DGJ11255+PE%3D4+SV%3D1.fasta	182993	0						175968	0						False Positive
C2_6055	sp%7CP38486%7CLEG3_CANFA+Galectin-3+OS%3DCanis+familiaris+GN%3DLGALS3+PE%3D1+SV%3D3.fasta	147317	0						171017	0						False Positive
C2_119745	gi%7C348527150%3Ac258-1+PREDICTED%3A+60S+ribosomal+protein+L6-like+%5BOreochromis+niloticus%5D.fasta	108083	0						108972	0						False Positive
C2_38414	sp%7CP08640%7CMUC1_YEAST+Flocculation+protein+FLO11+OS%3DSaccharomyces+cerevisiae+%28strain+ATCC+204508+%2F+S288c%29+GN%3DMUC1+PE%3D1+SV%3D2.fasta	147313	0						150791	0						False Positive
C2_50655	sp%7CQ8VIJ6%7CSFPQ_MOUSE+Splicing+factor%2C+proline-+and+glutamine-rich+OS%3DMus+musculus+GN%3DSfpq+PE%3D1+SV%3D1.fasta	171845	0						26337	0						False Positive
C2_39151	sp%7CQ9XIL9%7CPLRX3_ARATH+Pollen-specific+leucine-rich+repeat+extensin-like+protein+3+OS%3DArabidopsis+thaliana+GN%3DPEX3+PE%3D2+SV%3D1.fasta	288922	0						268025	0						False Positive
C2_32212	gi%7C348520358%3Ac1269-1+PREDICTED%3A+hypothetical+protein+LOC100702458+%5BOreochromis+niloticus%5D.fasta	34016	0						22213	0						False Positive
C2_120130	sp%7CQ6UB35%7CC1TM_HUMAN+Monofunctional+C1-tetrahydrofolate+synthase%2C+mitochondrial+OS%3DHomo+sapiens+GN%3DMTHFD1L+PE%3D1+SV%3D1.fasta	454281	0						490533	0						False Positive
C2_60329	sp%7CP10388%7CGLT5_WHEAT+Glutenin%2C+high+molecular+weight+subunit+DX5+OS%3DTriticum+aestivum+GN%3DGLU-1D-1D+PE%3D3+SV%3D5.fasta	121325	0						148865	0						False Positive
C2_11502	sp%7CQ9P0X4%7CCAC1I_HUMAN+Voltage-dependent+T-type+calcium+channel+subunit+alpha-1I+OS%3DHomo+sapiens+GN%3DCACNA1I+PE%3D1+SV%3D1.fasta	436268	0						547757	0						False Positive
C2_89443	tr%7CF1M9S6%7CF1M9S6_RAT+Uncharacterized+protein+%28Fragment%29+OS%3DRattus+norvegicus+PE%3D4+SV%3D1.fasta	280553	0						280553	0						False Positive
C2_24539	gi%7C348511402%3Ac731-1+PREDICTED%3A+WW+domain-binding+protein+11-like+%5BOreochromis+niloticus%5D.fasta	224668	0						346502	0						False Positive
C2_9938	sp%7CP08640%7CMUC1_YEAST+Flocculation+protein+FLO11+OS%3DSaccharomyces+cerevisiae+%28strain+ATCC+204508+%2F+S288c%29+GN%3DMUC1+PE%3D1+SV%3D2.fasta	118162	0						166321	0						False Positive
C2_36222	gi%7C293353495%3Ac250-1+PREDICTED%3A+hypothetical+protein%2C+partial+%5BRattus+norvegicus%5D.fasta	282068	0						282068	0						False Positive
C2_86467	sp%7CA2VDP4%7CZN567_BOVIN+Zinc+finger+protein+567+OS%3DBos+taurus+GN%3DZNF567+PE%3D2+SV%3D1.fasta	425854	0						42183	0						False Positive
C2_16794	gi%7C348529622%3Ac269-1+PREDICTED%3A+hypothetical+protein+LOC100692094+%5BOreochromis+niloticus%5D.fasta	105059	0						119402	0						False Positive
C2_87237	sp%7CB2RY56%7CRBM25_MOUSE+RNA-binding+protein+25+OS%3DMus+musculus+GN%3DRbm25+PE%3D1+SV%3D1.fasta	259391	0						571212	0						False Positive
C2_105745	sp%7CO35387%7CHAX1_MOUSE+HCLS1-associated+protein+X-1+OS%3DMus+musculus+GN%3DHax1+PE%3D1+SV%3D1.fasta	218355	0						24773	0						False Positive
C2_14769	sp%7CP98088%7CMUC5A_HUMAN+Mucin-5AC+%28Fragments%29+OS%3DHomo+sapiens+GN%3DMUC5AC+PE%3D1+SV%3D3.fasta	283342	0						245499	0						False Positive
C2_43321	tr%7CF1QQV5%7CF1QQV5_DANRE+Uncharacterized+protein+%28Fragment%29+OS%3DDanio+rerio+PE%3D4+SV%3D1.fasta	165133	0						537324	0						False Positive
C2_120487	gi%7C348525266%3Ac297-1+PREDICTED%3A+hypothetical+protein+LOC100691198+%5BOreochromis+niloticus%5D.fasta	289289	0						283918	0						False Positive
C2_33555	gi%7C348515711%3Ac1198-1+PREDICTED%3A+hypothetical+protein+LOC100705851+%5BOreochromis+niloticus%5D.fasta	150843	0						295291	0						False Positive
C2_10976	tr%7CB5DRQ7%7CB5DRQ7_DROPS+GA28568+OS%3DDrosophila+pseudoobscura+pseudoobscura+GN%3DGA28568+PE%3D4+SV%3D1.fasta	193509	0						229512	0						False Positive
C2_11768	gi%7C348530778%3Ac491-1+PREDICTED%3A+hypothetical+protein+LOC100696644+%5BOreochromis+niloticus%5D.fasta	146064	0						286352	0						False Positive
C2_99720	tr%7CB0CS89%7CB0CS89_LACBS+Predicted+protein+OS%3DLaccaria+bicolor+%28strain+S238N-H82+%2F+ATCC+MYA-4686%29+GN%3DLACBIDRAFT_322137+PE%3D4+SV%3D1.fasta	151118	0						38.09	0						False Positive
C2_9730	sp%7CP08640%7CMUC1_YEAST+Flocculation+protein+FLO11+OS%3DSaccharomyces+cerevisiae+%28strain+ATCC+204508+%2F+S288c%29+GN%3DMUC1+PE%3D1+SV%3D2.fasta	173779	0						206942	0						False Positive
C2_78829	gi%7C348532063%3Ac826-1+PREDICTED%3A+arginine%2Fserine-rich+protein+PNISR-like+%5BOreochromis+niloticus%5D.fasta	169525	0						232697	0						False Positive
C2_27665	gi%7C348507352%3Ac1209-1+PREDICTED%3A+ribosome-binding+protein+1-like+%5BOreochromis+niloticus%5D.fasta	192169	0						199714	0						False Positive
C2_16412	sp%7CQ9Y520%7CPRC2C_HUMAN+Protein+PRRC2C+OS%3DHomo+sapiens+GN%3DPRRC2C+PE%3D1+SV%3D4.fasta	19472	0						199119	0						False Positive
C2_50995	sp%7CQ54WE5%7CPRP4B_DICDI+Serine%2Fthreonine-protein+kinase+prpf4B+OS%3DDictyostelium+discoideum+GN%3Dprpf4B+PE%3D3+SV%3D1.fasta	137312	0						360946	0						False Positive
C2_71780	sp%7CO15047%7CSET1A_HUMAN+Histone-lysine+N-methyltransferase+SETD1A+OS%3DHomo+sapiens+GN%3DSETD1A+PE%3D1+SV%3D3.fasta	616602	0						49065	0						False Positive
C2_4047	sp%7CA2ASS6%7CTITIN_MOUSE+Titin+OS%3DMus+musculus+GN%3DTtn+PE%3D1+SV%3D1.fasta	634114	0						644825	0						False Positive
C2_101559	gi%7C348544566%3Ac790-1+PREDICTED%3A+zinc+finger+protein+845-like%2C+partial+%5BOreochromis+niloticus%5D.fasta	769357	0						493756	0						False Positive
C2_726	sp%7CQ5HCP3%7CSRAP_STAAC+Serine-rich+adhesin+for+platelets+OS%3DStaphylococcus+aureus+%28strain+COL%29+GN%3DsraP+PE%3D3+SV%3D1.fasta	200816	0						193042	0						False Positive
C2_1082	tr%7CB0CS89%7CB0CS89_LACBS+Predicted+protein+OS%3DLaccaria+bicolor+%28strain+S238N-H82+%2F+ATCC+MYA-4686%29+GN%3DLACBIDRAFT_322137+PE%3D4+SV%3D1.fasta	216789	0						502746	0						False Positive
C2_12557	sp%7CQ869E1%7CDNLI1_DICDI+DNA+ligase+1+OS%3DDictyostelium+discoideum+GN%3Dlig1+PE%3D3+SV%3D1.fasta	194013	0						248898	0						False Positive
C2_45356	gi%7C293353495%3Ac250-1+PREDICTED%3A+hypothetical+protein%2C+partial+%5BRattus+norvegicus%5D.fasta	274694	0						274694	0						False Positive
C2_48544	sp%7CQ02224%7CCENPE_HUMAN+Centromere-associated+protein+E+OS%3DHomo+sapiens+GN%3DCENPE+PE%3D1+SV%3D2.fasta	192451	0						189418	0						False Positive
C2_109262	gi%7C348534140%3Ac780-1+PREDICTED%3A+hypothetical+protein+LOC100705710+%5BOreochromis+niloticus%5D.fasta	609866	0						598649	0						False Positive
C2_5628	gi%7C291190446%3Ac465-1+Cisplatin+resistance-associated+overexpressed+protein+%5BSalmo+salar%5D.fasta	193941	0						246565	0						False Positive
C2_39091	tr%7CB5DRQ7%7CB5DRQ7_DROPS+GA28568+OS%3DDrosophila+pseudoobscura+pseudoobscura+GN%3DGA28568+PE%3D4+SV%3D1.fasta	149101	0						339615	0						False Positive
C2_52400	gi%7C293353495%3Ac250-1+PREDICTED%3A+hypothetical+protein%2C+partial+%5BRattus+norvegicus%5D.fasta	21418	0						21418	0						False Positive
C2_21658	sp%7CP12847%7CMYH3_RAT+Myosin-3+OS%3DRattus+norvegicus+GN%3DMyh3+PE%3D2+SV%3D1.fasta	338563	0						257987	0						False Positive
C2_6915	gi%7C326677232%3Ac830-1+PREDICTED%3A+hypothetical+protein+LOC100038781%2C+partial+%5BDanio+rerio%5D.fasta	197497	0						244493	0						False Positive
C2_10338	tr%7CB5DRQ7%7CB5DRQ7_DROPS+GA28568+OS%3DDrosophila+pseudoobscura+pseudoobscura+GN%3DGA28568+PE%3D4+SV%3D1.fasta	166971	0						268979	0						False Positive
C2_11676	gi%7C348523081%3Ac706-1+PREDICTED%3A+nucleolin-like+isoform+2+%5BOreochromis+niloticus%5D.fasta	231547	0						259505	0						False Positive
C2_71483	gi%7C348501710%3Ac2718-1+PREDICTED%3A+protocadherin-15-like+%5BOreochromis+niloticus%5D.fasta	218986	0						28228	0						False Positive
C2_3417	gi%7C293353495%3Ac250-1+PREDICTED%3A+hypothetical+protein%2C+partial+%5BRattus+norvegicus%5D.fasta	263581	0						263581	0						False Positive
C2_63228	gi%7C149636000%3Ac1136-1+PREDICTED%3A+myelin+transcription+factor+1+%5BOrnithorhynchus+anatinus%5D.fasta	33385	0						296814	0						False Positive
C2_42997	gi%7C348530778%3Ac491-1+PREDICTED%3A+hypothetical+protein+LOC100696644+%5BOreochromis+niloticus%5D.fasta	185512	0						391677	0						False Positive
C2_9951	gi%7C326676757%3Ac11537-1+PREDICTED%3A+hypothetical+protein+LOC557772+%5BDanio+rerio%5D.fasta	217166	0						213169	0						False Positive
C2_12330	gi%7C326676757%3Ac11537-1+PREDICTED%3A+hypothetical+protein+LOC557772+%5BDanio+rerio%5D.fasta	352566	0						201879	0						False Positive
C2_120624	sp%7CQ1ZXH2%7CFHKB_DICDI+Probable+serine%2Fthreonine-protein+kinase+fhkB+OS%3DDictyostelium+discoideum+GN%3DfhkB+PE%3D3+SV%3D1.fasta	395646	0						401159	0						False Positive
C2_24574	gi%7C242022528%3Ac10733-1+Titin%2C+putative+%5BPediculus+humanus+corporis%5D.fasta	165882	0						169337	0						False Positive
C2_120039	gi%7C348537897%3Ac380-1+PREDICTED%3A+creatine+kinase+M-type-like+%5BOreochromis+niloticus%5D.fasta	222.35	0						260653	0						False Positive
C2_44542	sp%7CQ05519%7CSRS11_HUMAN+Serine%2Farginine-rich+splicing+factor+11+OS%3DHomo+sapiens+GN%3DSRSF11+PE%3D1+SV%3D1.fasta	130004	0						263897	0						False Positive
C2_7807	sp%7CQ8BTI8%7CSRRM2_MOUSE+Serine%2Farginine+repetitive+matrix+protein+2+OS%3DMus+musculus+GN%3DSrrm2+PE%3D1+SV%3D3.fasta	18377	0						218199	0						False Positive
C2_50687	gi%7C348502914%3Ac1457-1+PREDICTED%3A+collagen+alpha-1%28II%29+chain-like+isoform+3+%5BOreochromis+niloticus%5D.fasta	152101	0						595499	0						False Positive
C2_91197	gi%7C348539638%3Ac1352-1+PREDICTED%3A+collagen+alpha-2%28I%29+chain-like+isoform+2+%5BOreochromis+niloticus%5D.fasta	217.95	0						367436	0						False Positive
C2_77682	gi%7C68010379%3Ac149-1+hypothetical+protein+%5BPlasmodium+berghei+strain+ANKA%5D.fasta	272561	0						272561	0						False Positive
C2_95891	gi%7C348539858%3Ac1001-1+PREDICTED%3A+Hermansky-Pudlak+syndrome+3+protein+%5BOreochromis+niloticus%5D.fasta	145361	0						210187	0						False Positive
C2_16628	tr%7CB4LCS3%7CB4LCS3_DROVI+GJ11255+OS%3DDrosophila+virilis+GN%3DGJ11255+PE%3D4+SV%3D1.fasta	180498	0						256896	0						False Positive
C2_82393	tr%7CF1QE92%7CF1QE92_DANRE+Sorbin+and+SH3+domain-containing+3+%28Fragment%29+OS%3DDanio+rerio+GN%3Dsorbs3+PE%3D4+SV%3D1.fasta	10606	0						613586	0						False Positive
C2_39404	sp%7CQ9Y520%7CPRC2C_HUMAN+Protein+PRRC2C+OS%3DHomo+sapiens+GN%3DPRRC2C+PE%3D1+SV%3D4.fasta	174153	0						262543	0						False Positive
C2_28636	sp%7CA1L4H1%7CSRCRL_HUMAN+Soluble+scavenger+receptor+cysteine-rich+domain-containing+protein+SSC5D+OS%3DHomo+sapiens+GN%3DSSC5D+PE%3D2+SV%3D3.fasta	18785	0						228685	0						False Positive
C2_24289	tr%7CE3N691%7CE3N691_CAERE+Putative+uncharacterized+protein+OS%3DCaenorhabditis+remanei+GN%3DCRE_05112+PE%3D4+SV%3D1.fasta	378262	0						378262	0						False Positive
C2_2677	gi%7C348515711%3Ac1198-1+PREDICTED%3A+hypothetical+protein+LOC100705851+%5BOreochromis+niloticus%5D.fasta	161265	0						184152	0						False Positive
C2_12656	sp%7CQ63862%7CMYH11_RAT+Myosin-11+%28Fragments%29+OS%3DRattus+norvegicus+GN%3DMyh11+PE%3D2+SV%3D3.fasta	248906	0						191941	0						False Positive
C2_105192	gi%7C348540631%3Ac912-1+PREDICTED%3A+NACHT%2C+LRR+and+PYD+domains-containing+protein+12-like+%5BOreochromis+niloticus%5D.fasta	168993	0						196994	0						False Positive
C2_101921	sp%7CP13597%7CICAM1_MOUSE+Intercellular+adhesion+molecule+1+OS%3DMus+musculus+GN%3DIcam1+PE%3D1+SV%3D1.fasta	270889	0						326373	0						False Positive
C2_36024	sp%7CO70355%7CBTNL2_MOUSE+Butyrophilin-like+protein+2+OS%3DMus+musculus+GN%3DBtnl2+PE%3D2+SV%3D2.fasta	313705	0						350451	0						False Positive
C2_12709	gi%7C348545607%3Ac523-1+PREDICTED%3A+hypothetical+protein+LOC100692319+%5BOreochromis+niloticus%5D.fasta	180609	0						336987	0						False Positive
C2_117042	tr%7CB0CS89%7CB0CS89_LACBS+Predicted+protein+OS%3DLaccaria+bicolor+%28strain+S238N-H82+%2F+ATCC+MYA-4686%29+GN%3DLACBIDRAFT_322137+PE%3D4+SV%3D1.fasta	164649	0						284537	0						False Positive
C2_35345	sp%7CP37709%7CTRHY_RABIT+Trichohyalin+OS%3DOryctolagus+cuniculus+GN%3DTCHH+PE%3D2+SV%3D1.fasta	171181	0						18153	0						False Positive
C2_83856	sp%7CP98088%7CMUC5A_HUMAN+Mucin-5AC+%28Fragments%29+OS%3DHomo+sapiens+GN%3DMUC5AC+PE%3D1+SV%3D3.fasta	18905	0						210963	0						False Positive
C2_53087	gi%7C326670237%3Ac890-1+PREDICTED%3A+hypothetical+protein+LOC558838+%5BDanio+rerio%5D.fasta	292709	0						402399	0						False Positive
C2_96491	gi%7C68010379%3Ac149-1+hypothetical+protein+%5BPlasmodium+berghei+strain+ANKA%5D.fasta	25331	0						25331	0						False Positive
C2_70428	sp%7CO08623%7CSQSTM_RAT+Sequestosome-1+OS%3DRattus+norvegicus+GN%3DSqstm1+PE%3D1+SV%3D1.fasta	413096	0						40186	0						False Positive
C2_105300	gi%7C348543027%3Ac180-1+PREDICTED%3A+immunoglobulin+omega+chain-like+%5BOreochromis+niloticus%5D.fasta	858367	0						968103	0						False Positive
C2_106772	gi%7C348543027%3Ac180-1+PREDICTED%3A+immunoglobulin+omega+chain-like+%5BOreochromis+niloticus%5D.fasta	629514	0						697249	0						False Positive
C2_34285	gi%7C18858925%3Ac1078-1+zinc+finger+E-box-binding+homeobox+1+%5BDanio+rerio%5D.fasta	470149	0						470063	0						False Positive
C2_94032	gi%7C348501710%3Ac2718-1+PREDICTED%3A+protocadherin-15-like+%5BOreochromis+niloticus%5D.fasta	331193	0						466421	0						False Positive
C2_88730	sp%7CQ69566%7CU88_HHV6U+Uncharacterized+protein+U88+OS%3DHuman+herpesvirus+6A+%28strain+Uganda-1102%29+GN%3DU88+PE%3D4+SV%3D1.fasta	33945	0						33945	0						False Positive
C2_8106	sp%7CQ86TD4%7CSRCA_HUMAN+Sarcalumenin+OS%3DHomo+sapiens+GN%3DSRL+PE%3D2+SV%3D2.fasta	31376	0						187298	0						False Positive
C2_15014	gi%7C348544566%3Ac790-1+PREDICTED%3A+zinc+finger+protein+845-like%2C+partial+%5BOreochromis+niloticus%5D.fasta	736563	0						750231	0						False Positive
C2_97417	gi%7C348544566%3Ac790-1+PREDICTED%3A+zinc+finger+protein+845-like%2C+partial+%5BOreochromis+niloticus%5D.fasta	59.21	0						735402	0						False Positive
C2_103101	gi%7C348544566%3Ac790-1+PREDICTED%3A+zinc+finger+protein+845-like%2C+partial+%5BOreochromis+niloticus%5D.fasta	813195	0						992559	0						False Positive
C2_117975	gi%7C348544566%3Ac790-1+PREDICTED%3A+zinc+finger+protein+845-like%2C+partial+%5BOreochromis+niloticus%5D.fasta	838811	0						879328	0						False Positive
C2_119089	sp%7CQ13029%7CPRDM2_HUMAN+PR+domain+zinc+finger+protein+2+OS%3DHomo+sapiens+GN%3DPRDM2+PE%3D1+SV%3D3.fasta	351331	0						388388	0						False Positive
C2_1333	sp%7CQ13029%7CPRDM2_HUMAN+PR+domain+zinc+finger+protein+2+OS%3DHomo+sapiens+GN%3DPRDM2+PE%3D1+SV%3D3.fasta	189503	0						355764	0						False Positive
C2_41839	gi%7C291190446%3Ac465-1+Cisplatin+resistance-associated+overexpressed+protein+%5BSalmo+salar%5D.fasta	161519	0						201295	0						False Positive
C2_10041	gi%7C348514139%3Ac1228-1+PREDICTED%3A+hypothetical+protein+LOC100699560+%5BOreochromis+niloticus%5D.fasta	181879	0						464945	0						False Positive
C2_13798	gi%7C326677232%3Ac830-1+PREDICTED%3A+hypothetical+protein+LOC100038781%2C+partial+%5BDanio+rerio%5D.fasta	165181	0						157423	0						False Positive
C2_52480	tr%7CQ2N2B2%7CQ2N2B2_XENLA+RPGR+ORF15+isoform+%28Fragment%29+OS%3DXenopus+laevis+PE%3D2+SV%3D1.fasta	145908	0						171779	0						False Positive
C2_63318	sp%7CP98088%7CMUC5A_HUMAN+Mucin-5AC+%28Fragments%29+OS%3DHomo+sapiens+GN%3DMUC5AC+PE%3D1+SV%3D3.fasta	300537	0						310789	0						False Positive
C2_103354	tr%7CF1M9S6%7CF1M9S6_RAT+Uncharacterized+protein+%28Fragment%29+OS%3DRattus+norvegicus+PE%3D4+SV%3D1.fasta	279423	0						279423	0						False Positive
C2_94187	gi%7C68010379%3Ac149-1+hypothetical+protein+%5BPlasmodium+berghei+strain+ANKA%5D.fasta	227396	0						227396	0						False Positive
C2_1073	sp%7CQ9HC84%7CMUC5B_HUMAN+Mucin-5B+OS%3DHomo+sapiens+GN%3DMUC5B+PE%3D1+SV%3D3.fasta	177696	0						196479	0						False Positive
C2_61901	tr%7CA9URK2%7CA9URK2_MONBE+Predicted+protein+OS%3DMonosiga+brevicollis+GN%3D31373+PE%3D4+SV%3D1.fasta	726751	0						665352	0						False Positive
C2_63051	sp%7CP49756%7CRBM25_HUMAN+RNA-binding+protein+25+OS%3DHomo+sapiens+GN%3DRBM25+PE%3D1+SV%3D3.fasta	135224	0						388975	0						False Positive
C2_96258	sp%7CP98088%7CMUC5A_HUMAN+Mucin-5AC+%28Fragments%29+OS%3DHomo+sapiens+GN%3DMUC5AC+PE%3D1+SV%3D3.fasta	191227	0						213932	0						False Positive
C2_97163	gi%7C348502914%3Ac1457-1+PREDICTED%3A+collagen+alpha-1%28II%29+chain-like+isoform+3+%5BOreochromis+niloticus%5D.fasta	192689	0						391771	0						False Positive
C2_33586	gi%7C348586563%3Ac636-1+PREDICTED%3A+DNA-binding+protein+RFX5-like+%5BCavia+porcellus%5D.fasta	438777	0						46755	0						False Positive
C2_54403	gi%7C68010379%3Ac149-1+hypothetical+protein+%5BPlasmodium+berghei+strain+ANKA%5D.fasta	322799	0						322799	0						False Positive
C2_6194	tr%7CQ9DGL1%7CQ9DGL1_TAKRU+Retinitis+pigmentosa+GTPase+regulator-like+protein+%28Fragment%29+OS%3DTakifugu+rubripes+PE%3D4+SV%3D1.fasta	173042	0						195192	0						False Positive
C2_8390	gi%7C309267197%3Ac226-1+PREDICTED%3A+uncharacterized+protein+LOC100505103%2C+partial+%5BMus+musculus%5D.fasta	367546	0						367546	0						False Positive
C2_91214	sp%7CP20072%7CANXA7_BOVIN+Annexin+A7+OS%3DBos+taurus+GN%3DANXA7+PE%3D1+SV%3D2.fasta	365878	0						38627	0						False Positive
C2_4200	sp%7CP08640%7CMUC1_YEAST+Flocculation+protein+FLO11+OS%3DSaccharomyces+cerevisiae+%28strain+ATCC+204508+%2F+S288c%29+GN%3DMUC1+PE%3D1+SV%3D2.fasta	158244	0						262927	0						False Positive
C2_64748	sp%7CQ5T200%7CZC3HD_HUMAN+Zinc+finger+CCCH+domain-containing+protein+13+OS%3DHomo+sapiens+GN%3DZC3H13+PE%3D1+SV%3D1.fasta	310083	0						355208	0						False Positive
C2_14587	gi%7C348530778%3Ac491-1+PREDICTED%3A+hypothetical+protein+LOC100696644+%5BOreochromis+niloticus%5D.fasta	175891	0						935465	0						False Positive
C2_48186	gi%7C189515794%3Ac3094-1+PREDICTED%3A+chromodomain-helicase-DNA-binding+protein+7+%5BDanio+rerio%5D.fasta	185819	0						777238	0						False Positive
C2_74180	tr%7CF1QQV5%7CF1QQV5_DANRE+Uncharacterized+protein+%28Fragment%29+OS%3DDanio+rerio+PE%3D4+SV%3D1.fasta	171722	0						739639	0						False Positive
C2_18413	tr%7CF1M9S6%7CF1M9S6_RAT+Uncharacterized+protein+%28Fragment%29+OS%3DRattus+norvegicus+PE%3D4+SV%3D1.fasta	26029	0						26029	0						False Positive
C2_65825	sp%7CQ6PZE0%7CMUC19_MOUSE+Mucin-19+OS%3DMus+musculus+GN%3DMuc19+PE%3D2+SV%3D2.fasta	244406	0						251489	0						False Positive
C2_69074	tr%7CF1QQV5%7CF1QQV5_DANRE+Uncharacterized+protein+%28Fragment%29+OS%3DDanio+rerio+PE%3D4+SV%3D1.fasta	181461	0						482128	0						False Positive
C2_77262	tr%7CF1QQV5%7CF1QQV5_DANRE+Uncharacterized+protein+%28Fragment%29+OS%3DDanio+rerio+PE%3D4+SV%3D1.fasta	117684	0						574911	0						False Positive
C2_42124	gi%7C293353495%3Ac250-1+PREDICTED%3A+hypothetical+protein%2C+partial+%5BRattus+norvegicus%5D.fasta	22814	0						22814	0						False Positive
C2_75291	sp%7CQ69566%7CU88_HHV6U+Uncharacterized+protein+U88+OS%3DHuman+herpesvirus+6A+%28strain+Uganda-1102%29+GN%3DU88+PE%3D4+SV%3D1.fasta	350051	0						350051	0						False Positive
C2_1417	sp%7CQ6PZE0%7CMUC19_MOUSE+Mucin-19+OS%3DMus+musculus+GN%3DMuc19+PE%3D2+SV%3D2.fasta	290501	0						373542	0						False Positive
C2_30648	sp%7CQ02817%7CMUC2_HUMAN+Mucin-2+OS%3DHomo+sapiens+GN%3DMUC2+PE%3D1+SV%3D2.fasta	371815	0						212139	0						False Positive
C2_886	gi%7C332245559%3Ac261-1+PREDICTED%3A+hypothetical+protein+LOC100602315+%5BNomascus+leucogenys%5D.fasta	138947	0						296595	0						False Positive
C2_49626	gi%7C293353495%3Ac250-1+PREDICTED%3A+hypothetical+protein%2C+partial+%5BRattus+norvegicus%5D.fasta	277162	0						277162	0						False Positive
C2_52944	sp%7CQ69566%7CU88_HHV6U+Uncharacterized+protein+U88+OS%3DHuman+herpesvirus+6A+%28strain+Uganda-1102%29+GN%3DU88+PE%3D4+SV%3D1.fasta	322899	0						322899	0						False Positive
C2_34505	sp%7CQ1LWL6%7CGSE1_DANRE+Genetic+suppressor+element+1+OS%3DDanio+rerio+GN%3Dgse1+PE%3D4+SV%3D1.fasta	14.71	0						686371	0						False Positive
C2_36402	gi%7C348531926%3Ac1474-1+PREDICTED%3A+collagen+alpha-1%28I%29+chain-like+%5BOreochromis+niloticus%5D.fasta	132268	0						779527	0						False Positive
C2_33304	tr%7CF1M9S6%7CF1M9S6_RAT+Uncharacterized+protein+%28Fragment%29+OS%3DRattus+norvegicus+PE%3D4+SV%3D1.fasta	36.93	0						36.93	0						False Positive
C2_99517	gi%7C68010379%3Ac149-1+hypothetical+protein+%5BPlasmodium+berghei+strain+ANKA%5D.fasta	306086	0						306086	0						False Positive
C2_98383	sp%7CO95104%7CSFR15_HUMAN+Splicing+factor%2C+arginine%2Fserine-rich+15+OS%3DHomo+sapiens+GN%3DSCAF4+PE%3D1+SV%3D3.fasta	547609	0						48303	0						False Positive
C2_68799	sp%7CP05997%7CCO5A2_HUMAN+Collagen+alpha-2%28V%29+chain+OS%3DHomo+sapiens+GN%3DCOL5A2+PE%3D1+SV%3D3.fasta	39876	0						482317	0						False Positive
C2_19401	gi%7C348510693%3Ac876-1+PREDICTED%3A+hypothetical+protein+LOC100709148+%5BOreochromis+niloticus%5D.fasta	28234	0						733003	0						False Positive
C2_51090	tr%7CE6ZF49%7CE6ZF49_DICLA+NFX1-type+zinc+finger-containing+protein+1+OS%3DDicentrarchus+labrax+GN%3DZNFX1+PE%3D4+SV%3D1.fasta	220276	0						399831	0						False Positive
C2_109175	sp%7CO15047%7CSET1A_HUMAN+Histone-lysine+N-methyltransferase+SETD1A+OS%3DHomo+sapiens+GN%3DSETD1A+PE%3D1+SV%3D3.fasta	250695	0						407961	0						False Positive
C2_32989	gi%7C68010379%3Ac149-1+hypothetical+protein+%5BPlasmodium+berghei+strain+ANKA%5D.fasta	24454	0						24454	0						False Positive
C2_44147	gi%7C68010379%3Ac149-1+hypothetical+protein+%5BPlasmodium+berghei+strain+ANKA%5D.fasta	256629	0						256629	0						False Positive
C2_45953	tr%7CQ9DGL1%7CQ9DGL1_TAKRU+Retinitis+pigmentosa+GTPase+regulator-like+protein+%28Fragment%29+OS%3DTakifugu+rubripes+PE%3D4+SV%3D1.fasta	216986	0						165893	0						False Positive
C2_62941	gi%7C348523081%3Ac706-1+PREDICTED%3A+nucleolin-like+isoform+2+%5BOreochromis+niloticus%5D.fasta	265954	0						295864	0						False Positive
C2_92251	tr%7CB4LCS3%7CB4LCS3_DROVI+GJ11255+OS%3DDrosophila+virilis+GN%3DGJ11255+PE%3D4+SV%3D1.fasta	25989	0						222934	0						False Positive
C2_70142	gi%7C348541049%3Ac1203-1+PREDICTED%3A+eukaryotic+translation+initiation+factor+5B+%5BOreochromis+niloticus%5D.fasta	197198	0						178063	0						False Positive
C2_86633	sp%7CQ6E2N3%7CTRI33_DANRE+E3+ubiquitin-protein+ligase+TRIM33+OS%3DDanio+rerio+GN%3Dtrim33+PE%3D2+SV%3D1.fasta	304973	0						419644	0						False Positive
C2_35877	sp%7CQ1W1Y5%7CPELP1_MACMU+Proline-%2C+glutamic+acid-+and+leucine-rich+protein+1+OS%3DMacaca+mulatta+GN%3DPELP1+PE%3D2+SV%3D1.fasta	18578	0						477829	0						False Positive
C2_42129	tr%7CF1QE92%7CF1QE92_DANRE+Sorbin+and+SH3+domain-containing+3+%28Fragment%29+OS%3DDanio+rerio+GN%3Dsorbs3+PE%3D4+SV%3D1.fasta	112283	0						390462	0						False Positive
C2_30316	gi%7C68010379%3Ac149-1+hypothetical+protein+%5BPlasmodium+berghei+strain+ANKA%5D.fasta	181766	0						181766	0						False Positive
C2_31551	tr%7CF1M6A6%7CF1M6A6_RAT+Uncharacterized+protein+%28Fragment%29+OS%3DRattus+norvegicus+PE%3D4+SV%3D1.fasta	271777	0						271777	0						False Positive
C2_46736	sp%7CQ8VIJ6%7CSFPQ_MOUSE+Splicing+factor%2C+proline-+and+glutamine-rich+OS%3DMus+musculus+GN%3DSfpq+PE%3D1+SV%3D1.fasta	148076	0						21938	0						False Positive
C2_15897	tr%7CF1QQV5%7CF1QQV5_DANRE+Uncharacterized+protein+%28Fragment%29+OS%3DDanio+rerio+PE%3D4+SV%3D1.fasta	165154	0						358638	0						False Positive
C2_91156	tr%7CF1QE92%7CF1QE92_DANRE+Sorbin+and+SH3+domain-containing+3+%28Fragment%29+OS%3DDanio+rerio+GN%3Dsorbs3+PE%3D4+SV%3D1.fasta	977814	0						376372	0						False Positive
C2_71860	gi%7C348515711%3Ac1198-1+PREDICTED%3A+hypothetical+protein+LOC100705851+%5BOreochromis+niloticus%5D.fasta	340328	0						310115	0						False Positive
C2_87674	sp%7CQ1ZXH2%7CFHKB_DICDI+Probable+serine%2Fthreonine-protein+kinase+fhkB+OS%3DDictyostelium+discoideum+GN%3DfhkB+PE%3D3+SV%3D1.fasta	422199	0						660552	0						False Positive
C2_1836	sp%7CA2ASS6%7CTITIN_MOUSE+Titin+OS%3DMus+musculus+GN%3DTtn+PE%3D1+SV%3D1.fasta	165124	0						479925	0						False Positive
C2_99325	sp%7CA3KNA5%7CFIL1L_DANRE+Filamin+A-interacting+protein+1-like+OS%3DDanio+rerio+GN%3Dfilip1l+PE%3D2+SV%3D1.fasta	134505	0						195.79	0						False Positive
C2_74542	sp%7CB2RY56%7CRBM25_MOUSE+RNA-binding+protein+25+OS%3DMus+musculus+GN%3DRbm25+PE%3D1+SV%3D1.fasta	210955	0						346761	0						False Positive
C2_6119	sp%7CQ1ZXH2%7CFHKB_DICDI+Probable+serine%2Fthreonine-protein+kinase+fhkB+OS%3DDictyostelium+discoideum+GN%3DfhkB+PE%3D3+SV%3D1.fasta	649077	0						695964	0						False Positive
C2_32144	sp%7CQ6WRI0%7CIGS10_HUMAN+Immunoglobulin+superfamily+member+10+OS%3DHomo+sapiens+GN%3DIGSF10+PE%3D1+SV%3D1.fasta	290864	0						291044	0						False Positive
C2_35649	sp%7CQ07283%7CTRHY_HUMAN+Trichohyalin+OS%3DHomo+sapiens+GN%3DTCHH+PE%3D1+SV%3D2.fasta	141803	0						186073	0						False Positive
C2_2342	sp%7CP08640%7CMUC1_YEAST+Flocculation+protein+FLO11+OS%3DSaccharomyces+cerevisiae+%28strain+ATCC+204508+%2F+S288c%29+GN%3DMUC1+PE%3D1+SV%3D2.fasta	161894	0						219638	0						False Positive
C2_1161	sp%7CQ52KI8%7CSRRM1_MOUSE+Serine%2Farginine+repetitive+matrix+protein+1+OS%3DMus+musculus+GN%3DSrrm1+PE%3D1+SV%3D2.fasta	175518	0						250777	0						False Positive
C2_28305	sp%7CQ8BTI8%7CSRRM2_MOUSE+Serine%2Farginine+repetitive+matrix+protein+2+OS%3DMus+musculus+GN%3DSrrm2+PE%3D1+SV%3D3.fasta	160915	0						24719	0						False Positive
C2_20376	sp%7CO57521%7CHS90B_DANRE+Heat+shock+protein+HSP+90-beta+OS%3DDanio+rerio+GN%3Dhsp90ab1+PE%3D1+SV%3D2.fasta	208583	0						290315	0						False Positive
C2_52195	sp%7CP98088%7CMUC5A_HUMAN+Mucin-5AC+%28Fragments%29+OS%3DHomo+sapiens+GN%3DMUC5AC+PE%3D1+SV%3D3.fasta	240533	0						216495	0						False Positive
C2_96898	tr%7CF1QE92%7CF1QE92_DANRE+Sorbin+and+SH3+domain-containing+3+%28Fragment%29+OS%3DDanio+rerio+GN%3Dsorbs3+PE%3D4+SV%3D1.fasta	127426	0						609045	0						False Positive
C2_7716	sp%7CQ8BTI8%7CSRRM2_MOUSE+Serine%2Farginine+repetitive+matrix+protein+2+OS%3DMus+musculus+GN%3DSrrm2+PE%3D1+SV%3D3.fasta	171597	0						176966	0						False Positive
C2_100095	tr%7CF1QQV5%7CF1QQV5_DANRE+Uncharacterized+protein+%28Fragment%29+OS%3DDanio+rerio+PE%3D4+SV%3D1.fasta	178714	0						351401	0						False Positive
C2_34577	tr%7CB0CS89%7CB0CS89_LACBS+Predicted+protein+OS%3DLaccaria+bicolor+%28strain+S238N-H82+%2F+ATCC+MYA-4686%29+GN%3DLACBIDRAFT_322137+PE%3D4+SV%3D1.fasta	203181	0						493628	0						False Positive
C2_33255	sp%7CQ9BUJ2%7CHNRL1_HUMAN+Heterogeneous+nuclear+ribonucleoprotein+U-like+protein+1+OS%3DHomo+sapiens+GN%3DHNRNPUL1+PE%3D1+SV%3D2.fasta	316495	0						314432	0						False Positive
C2_25621	sp%7CQ5R5Q2%7CSRRM1_PONAB+Serine%2Farginine+repetitive+matrix+protein+1+OS%3DPongo+abelii+GN%3DSRRM1+PE%3D2+SV%3D1.fasta	106921	0						23.03	0						False Positive
C2_3677	sp%7CQ9JM99%7CPRG4_MOUSE+Proteoglycan+4+OS%3DMus+musculus+GN%3DPrg4+PE%3D1+SV%3D2.fasta	37281	0						306621	0						False Positive
C2_6291	sp%7CQ5R5Q2%7CSRRM1_PONAB+Serine%2Farginine+repetitive+matrix+protein+1+OS%3DPongo+abelii+GN%3DSRRM1+PE%3D2+SV%3D1.fasta	115905	0						185592	0						False Positive
C2_84600	tr%7CF6W4X9%7CF6W4X9_XENTR+Uncharacterized+protein+%28Fragment%29+OS%3DXenopus+tropicalis+PE%3D4+SV%3D1.fasta	737888	0						755897	0						False Positive
C2_37398	gi%7C293353495%3Ac250-1+PREDICTED%3A+hypothetical+protein%2C+partial+%5BRattus+norvegicus%5D.fasta	229314	0						229314	0						False Positive
C2_42665	sp%7CQ07283%7CTRHY_HUMAN+Trichohyalin+OS%3DHomo+sapiens+GN%3DTCHH+PE%3D1+SV%3D2.fasta	129973	0						182155	0						False Positive
C2_3666	sp%7CP13815%7CCSP_PLAMA+Circumsporozoite+protein+OS%3DPlasmodium+malariae+PE%3D3+SV%3D1.fasta	124515	0						169552	0						False Positive
C2_370	sp%7CQ02817%7CMUC2_HUMAN+Mucin-2+OS%3DHomo+sapiens+GN%3DMUC2+PE%3D1+SV%3D2.fasta	20151	0						198553	0						False Positive
C2_32202	gi%7C183231470%3Ac474-1+hypothetical+protein+%5BEntamoeba+histolytica+HM-1%3AIMSS%5D.fasta	458318	0						458318	0						False Positive
C2_119828	sp%7CQ02817%7CMUC2_HUMAN+Mucin-2+OS%3DHomo+sapiens+GN%3DMUC2+PE%3D1+SV%3D2.fasta	238388	0						183176	0						False Positive
C2_94610	sp%7CP21439%7CMDR3_HUMAN+Multidrug+resistance+protein+3+OS%3DHomo+sapiens+GN%3DABCB4+PE%3D1+SV%3D2.fasta	136066	0						145999	0						False Positive
C2_64275	sp%7CP98088%7CMUC5A_HUMAN+Mucin-5AC+%28Fragments%29+OS%3DHomo+sapiens+GN%3DMUC5AC+PE%3D1+SV%3D3.fasta	195663	0						176287	0						False Positive
C2_116962	Trypsin	111315	0						375636	0						False Positive
C2_35221	sp%7CQ6ZRP5%7CYD019_HUMAN+Putative+uncharacterized+protein+FLJ46204+OS%3DHomo+sapiens+PE%3D5+SV%3D2.fasta	269179	0						269179	0						False Positive
C2_18634	sp%7CQ9UBC2%7CEP15R_HUMAN+Epidermal+growth+factor+receptor+substrate+15-like+1+OS%3DHomo+sapiens+GN%3DEPS15L1+PE%3D1+SV%3D1.fasta	346959	0						442331	0						False Positive
C2_5031	sp%7CQ8BTI8%7CSRRM2_MOUSE+Serine%2Farginine+repetitive+matrix+protein+2+OS%3DMus+musculus+GN%3DSrrm2+PE%3D1+SV%3D3.fasta	176629	0						206647	0						False Positive
C2_41327	sp%7CQ69566%7CU88_HHV6U+Uncharacterized+protein+U88+OS%3DHuman+herpesvirus+6A+%28strain+Uganda-1102%29+GN%3DU88+PE%3D4+SV%3D1.fasta	26939	0						26939	0						False Positive
C2_4020	tr%7CA2DBJ8%7CA2DBJ8_TRIVA+Putative+uncharacterized+protein+OS%3DTrichomonas+vaginalis+GN%3DTVAG_093750+PE%3D4+SV%3D1.fasta	209488	0						210357	0						False Positive
C2_62993	TIGR02168	346204	0						160739	0						False Positive
C2_29343	sp%7CP98088%7CMUC5A_HUMAN+Mucin-5AC+%28Fragments%29+OS%3DHomo+sapiens+GN%3DMUC5AC+PE%3D1+SV%3D3.fasta	259334	0						249581	0						False Positive
C2_210	sp%7CQ02817%7CMUC2_HUMAN+Mucin-2+OS%3DHomo+sapiens+GN%3DMUC2+PE%3D1+SV%3D2.fasta	188114	0						254406	0						False Positive
C2_2	sp%7CQ02817%7CMUC2_HUMAN+Mucin-2+OS%3DHomo+sapiens+GN%3DMUC2+PE%3D1+SV%3D2.fasta	188114	0						221672	0						False Positive
C2_169	sp%7CP98088%7CMUC5A_HUMAN+Mucin-5AC+%28Fragments%29+OS%3DHomo+sapiens+GN%3DMUC5AC+PE%3D1+SV%3D3.fasta	227951	0						192244	0						False Positive
C2_120235	Actin	115531	0						216885	0						False Positive
C2_24073	sp%7CP98088%7CMUC5A_HUMAN+Mucin-5AC+%28Fragments%29+OS%3DHomo+sapiens+GN%3DMUC5AC+PE%3D1+SV%3D3.fasta	28233	0						281107	0						False Positive
C2_120870	sp%7CQ9BE40%7CMYH1_BOVIN+Myosin-1+OS%3DBos+taurus+GN%3DMYH1+PE%3D2+SV%3D2.fasta	23991	0						239407	0						False Positive
C2_31529	tr%7CF1QQV5%7CF1QQV5_DANRE+Uncharacterized+protein+%28Fragment%29+OS%3DDanio+rerio+PE%3D4+SV%3D1.fasta	181461	0						58063	0						False Positive
C2_18146	sp%7CQ02817%7CMUC2_HUMAN+Mucin-2+OS%3DHomo+sapiens+GN%3DMUC2+PE%3D1+SV%3D2.fasta	192917	0						221816	0						False Positive
C2_76320	tr%7CF1QE92%7CF1QE92_DANRE+Sorbin+and+SH3+domain-containing+3+%28Fragment%29+OS%3DDanio+rerio+GN%3Dsorbs3+PE%3D4+SV%3D1.fasta	993108	0						483497	0						False Positive
C2_3396	sp%7CP98088%7CMUC5A_HUMAN+Mucin-5AC+%28Fragments%29+OS%3DHomo+sapiens+GN%3DMUC5AC+PE%3D1+SV%3D3.fasta	442632	0						498508	0						False Positive
C2_10435	tr%7CQ9DGL1%7CQ9DGL1_TAKRU+Retinitis+pigmentosa+GTPase+regulator-like+protein+%28Fragment%29+OS%3DTakifugu+rubripes+PE%3D4+SV%3D1.fasta	143854	0						182089	0						False Positive
C2_16154	sp%7CQ6PDK2%7CMLL2_MOUSE+Histone-lysine+N-methyltransferase+MLL2+OS%3DMus+musculus+GN%3DMll2+PE%3D1+SV%3D2.fasta	205472	0						608199	0						False Positive
C2_82658	tr%7CA2DBJ8%7CA2DBJ8_TRIVA+Putative+uncharacterized+protein+OS%3DTrichomonas+vaginalis+GN%3DTVAG_093750+PE%3D4+SV%3D1.fasta	178961	0						177882	0						False Positive
C2_7678	sp%7CP02453%7CCO1A1_BOVIN+Collagen+alpha-1%28I%29+chain+OS%3DBos+taurus+GN%3DCOL1A1+PE%3D1+SV%3D3.fasta	211008	0						197923	0						False Positive
C2_6450	tr%7CE6ZIV0%7CE6ZIV0_DICLA+NK-tumor+recognition+protein+OS%3DDicentrarchus+labrax+GN%3DNKTR+PE%3D4+SV%3D1.fasta	384858	0						582395	0						False Positive
C2_6494	sp%7CP21127%7CCD11B_HUMAN+Cyclin-dependent+kinase+11B+OS%3DHomo+sapiens+GN%3DCDK11B+PE%3D1+SV%3D3.fasta	160266	0						23369	0						False Positive
C2_23220	sp%7CP41777%7CNOLC1_RAT+Nucleolar+and+coiled-body+phosphoprotein+1+OS%3DRattus+norvegicus+GN%3DNolc1+PE%3D1+SV%3D1.fasta	151219	0						182546	0						False Positive
C2_41590	sp%7CQ52KI8%7CSRRM1_MOUSE+Serine%2Farginine+repetitive+matrix+protein+1+OS%3DMus+musculus+GN%3DSrrm1+PE%3D1+SV%3D2.fasta	152189	0						208908	0						False Positive
C2_19864	gi%7C326676757%3Ac11537-1+PREDICTED%3A+hypothetical+protein+LOC557772+%5BDanio+rerio%5D.fasta	400464	0						194832	0						False Positive
C2_87012	tr%7CF1M9S6%7CF1M9S6_RAT+Uncharacterized+protein+%28Fragment%29+OS%3DRattus+norvegicus+PE%3D4+SV%3D1.fasta	272454	0						272454	0						False Positive
C2_6230	sp%7CP08640%7CMUC1_YEAST+Flocculation+protein+FLO11+OS%3DSaccharomyces+cerevisiae+%28strain+ATCC+204508+%2F+S288c%29+GN%3DMUC1+PE%3D1+SV%3D2.fasta	13528	0						188309	0						False Positive
C2_22113	sp%7CQ02817%7CMUC2_HUMAN+Mucin-2+OS%3DHomo+sapiens+GN%3DMUC2+PE%3D1+SV%3D2.fasta	191082	0						180941	0						False Positive
C2_39658	tr%7CB5DRQ7%7CB5DRQ7_DROPS+GA28568+OS%3DDrosophila+pseudoobscura+pseudoobscura+GN%3DGA28568+PE%3D4+SV%3D1.fasta	132133	0						191367	0						False Positive
C2_92039	tr%7CF1QQV5%7CF1QQV5_DANRE+Uncharacterized+protein+%28Fragment%29+OS%3DDanio+rerio+PE%3D4+SV%3D1.fasta	124286	0						336978	0						False Positive
C2_19355	tr%7CF1QQV5%7CF1QQV5_DANRE+Uncharacterized+protein+%28Fragment%29+OS%3DDanio+rerio+PE%3D4+SV%3D1.fasta	150436	0						533786	0						False Positive
C2_1725	gi%7C68010379%3Ac149-1+hypothetical+protein+%5BPlasmodium+berghei+strain+ANKA%5D.fasta	24622	0						24622	0						False Positive
C2_13506	sp%7CP98088%7CMUC5A_HUMAN+Mucin-5AC+%28Fragments%29+OS%3DHomo+sapiens+GN%3DMUC5AC+PE%3D1+SV%3D3.fasta	276096	0						324461	0						False Positive
C2_78891	tr%7CF1M9S6%7CF1M9S6_RAT+Uncharacterized+protein+%28Fragment%29+OS%3DRattus+norvegicus+PE%3D4+SV%3D1.fasta	280433	0						280433	0						False Positive
C2_33678	tr%7CB4LCS3%7CB4LCS3_DROVI+GJ11255+OS%3DDrosophila+virilis+GN%3DGJ11255+PE%3D4+SV%3D1.fasta	182283	0						183978	0						False Positive
C2_25528	tr%7CA2DBJ8%7CA2DBJ8_TRIVA+Putative+uncharacterized+protein+OS%3DTrichomonas+vaginalis+GN%3DTVAG_093750+PE%3D4+SV%3D1.fasta	173383	0						196516	0						False Positive
C2_7358	gi%7C309267197%3Ac226-1+PREDICTED%3A+uncharacterized+protein+LOC100505103%2C+partial+%5BMus+musculus%5D.fasta	315824	0						315824	0						False Positive
C2_39096	sp%7CP08640%7CMUC1_YEAST+Flocculation+protein+FLO11+OS%3DSaccharomyces+cerevisiae+%28strain+ATCC+204508+%2F+S288c%29+GN%3DMUC1+PE%3D1+SV%3D2.fasta	130162	0						163955	0						False Positive
C2_11843	gi%7C348526325%3Ac1403-1+PREDICTED%3A+hypothetical+protein+LOC100701384+%5BOreochromis+niloticus%5D.fasta	839572	0						959897	0						False Positive
C2_32324	sp%7CQ4TVV3%7CDDX46_DANRE+Probable+ATP-dependent+RNA+helicase+DDX46+OS%3DDanio+rerio+GN%3Dddx46+PE%3D2+SV%3D1.fasta	160797	0						512938	0						False Positive
C2_1875	gi%7C348507352%3Ac1209-1+PREDICTED%3A+ribosome-binding+protein+1-like+%5BOreochromis+niloticus%5D.fasta	187831	0						19498	0						False Positive
C2_31622	gi%7C348529164%3Ac2949-1+PREDICTED%3A+golgin+subfamily+B+member+1-like+%5BOreochromis+niloticus%5D.fasta	214225	0						190751	0						False Positive
C2_11249	tr%7CA6ZVT8%7CA6ZVT8_YEAS7+Cell+surface+flocculin+OS%3DSaccharomyces+cerevisiae+%28strain+YJM789%29+GN%3DMUC1+PE%3D4+SV%3D1.fasta	176498	0						21567	0						False Positive
C2_9238	sp%7CQ9BQS8%7CFYCO1_HUMAN+FYVE+and+coiled-coil+domain-containing+protein+1+OS%3DHomo+sapiens+GN%3DFYCO1+PE%3D1+SV%3D3.fasta	235705	0						235235	0						False Positive
C2_93383	sp%7CP0CJ78%7CZN865_HUMAN+Zinc+finger+protein+865+OS%3DHomo+sapiens+GN%3DZNF865+PE%3D3+SV%3D1.fasta	154545	0						449617	0						False Positive
C2_36725	sp%7CQ9HC84%7CMUC5B_HUMAN+Mucin-5B+OS%3DHomo+sapiens+GN%3DMUC5B+PE%3D1+SV%3D3.fasta	18646	0						20658	0						False Positive
C2_85231	gi%7C68010379%3Ac149-1+hypothetical+protein+%5BPlasmodium+berghei+strain+ANKA%5D.fasta	270354	0						270354	0						False Positive
C2_14216	tr%7CE6ZG39%7CE6ZG39_DICLA+Uncharacterized+protein+OS%3DDicentrarchus+labrax+GN%3DDLA_It05640+PE%3D4+SV%3D1.fasta	204926	0						176889	0						False Positive
C2_29889	tr%7CB8XR74%7CB8XR74_BABBO+Bv80%2FBb-1+%28Fragment%29+OS%3DBabesia+bovis+PE%3D4+SV%3D1.fasta	48816	0						48816	0						False Positive
C2_18061	sp%7CB2RY56%7CRBM25_MOUSE+RNA-binding+protein+25+OS%3DMus+musculus+GN%3DRbm25+PE%3D1+SV%3D1.fasta	210563	0						330786	0						False Positive
C2_15057	sp%7CQ52KI8%7CSRRM1_MOUSE+Serine%2Farginine+repetitive+matrix+protein+1+OS%3DMus+musculus+GN%3DSrrm1+PE%3D1+SV%3D2.fasta	181219	0						326778	0						False Positive
C2_84405	sp%7CQ69566%7CU88_HHV6U+Uncharacterized+protein+U88+OS%3DHuman+herpesvirus+6A+%28strain+Uganda-1102%29+GN%3DU88+PE%3D4+SV%3D1.fasta	140077	0						140077	0						False Positive
C2_69455	sp%7CQ9EST6%7CAN32B_RAT+Acidic+leucine-rich+nuclear+phosphoprotein+32+family+member+B+OS%3DRattus+norvegicus+GN%3DAnp32b+PE%3D2+SV%3D1.fasta	805869	0						759687	0						False Positive
C2_9014	tr%7CB0CS89%7CB0CS89_LACBS+Predicted+protein+OS%3DLaccaria+bicolor+%28strain+S238N-H82+%2F+ATCC+MYA-4686%29+GN%3DLACBIDRAFT_322137+PE%3D4+SV%3D1.fasta	197259	0						258242	0						False Positive
C2_51962	sp%7CQ6ZMW3%7CEMAL6_HUMAN+Echinoderm+microtubule-associated+protein-like+6+OS%3DHomo+sapiens+GN%3DEML6+PE%3D2+SV%3D2.fasta	105853	0						106019	0						False Positive
C2_15313	sp%7CP37275%7CZEB1_HUMAN+Zinc+finger+E-box-binding+homeobox+1+OS%3DHomo+sapiens+GN%3DZEB1+PE%3D1+SV%3D2.fasta	892441	0						810456	0						False Positive
C2_16391	sp%7CQ17Q32%7CENOPH_AEDAE+Enolase-phosphatase+E1+OS%3DAedes+aegypti+GN%3DAAEL000109+PE%3D3+SV%3D1.fasta	190518	0						189935	0						False Positive
C2_26536	sp%7CP08640%7CMUC1_YEAST+Flocculation+protein+FLO11+OS%3DSaccharomyces+cerevisiae+%28strain+ATCC+204508+%2F+S288c%29+GN%3DMUC1+PE%3D1+SV%3D2.fasta	176236	0						217997	0						False Positive
C2_5935	sp%7CQ8BTI8%7CSRRM2_MOUSE+Serine%2Farginine+repetitive+matrix+protein+2+OS%3DMus+musculus+GN%3DSrrm2+PE%3D1+SV%3D3.fasta	20431	0						296866	0						False Positive
C2_62377	TIGR00184	183347	0						300301	0						False Positive
C2_80614	tr%7CB4LCS3%7CB4LCS3_DROVI+GJ11255+OS%3DDrosophila+virilis+GN%3DGJ11255+PE%3D4+SV%3D1.fasta	183148	0						191832	0						False Positive
C2_54254	gi%7C183231470%3Ac474-1+hypothetical+protein+%5BEntamoeba+histolytica+HM-1%3AIMSS%5D.fasta	248549	0						248549	0						False Positive
C2_57912	gi%7C348520223%3Ac2064-1+PREDICTED%3A+hypothetical+protein+LOC100705600+%5BOreochromis+niloticus%5D.fasta	180729	0						164578	0						False Positive
C2_2942	gi%7C348544492%3Ac991-1+PREDICTED%3A+GTPase+IMAP+family+member+8-like%2C+partial+%5BOreochromis+niloticus%5D.fasta	458891	0						394189	0						False Positive
C2_66938	sp%7CQ9HC52%7CCBX8_HUMAN+Chromobox+protein+homolog+8+OS%3DHomo+sapiens+GN%3DCBX8+PE%3D1+SV%3D3.fasta	463684	0						461826	0						False Positive
C2_30335	sp%7CB2RY56%7CRBM25_MOUSE+RNA-binding+protein+25+OS%3DMus+musculus+GN%3DRbm25+PE%3D1+SV%3D1.fasta	205848	0						371887	0						False Positive
C2_36242	gi%7C348538206%3Ac354-1+PREDICTED%3A+vacuolar+protein+sorting-associated+protein+37C-like+%5BOreochromis+niloticus%5D.fasta	510886	0						379657	0						False Positive
C2_26665	tr%7CF1M9S6%7CF1M9S6_RAT+Uncharacterized+protein+%28Fragment%29+OS%3DRattus+norvegicus+PE%3D4+SV%3D1.fasta	248179	0						248179	0						False Positive
C2_2518	sp%7CQ14517%7CFAT1_HUMAN+Protocadherin+Fat+1+OS%3DHomo+sapiens+GN%3DFAT1+PE%3D1+SV%3D2.fasta	504852	0						571623	0						False Positive
C2_900	gi%7C348504542%3Ac1485-1+PREDICTED%3A+palladin+%5BOreochromis+niloticus%5D.fasta	637481	0						933036	0						False Positive
C2_78352	Lamp	188001	0						173867	0						False Positive
C2_31268	sp%7CQ90YR8%7CRS6_ICTPU+40S+ribosomal+protein+S6+OS%3DIctalurus+punctatus+GN%3Drps6+PE%3D2+SV%3D1.fasta	153344	0						155816	0						False Positive
C2_42780	gi%7C56118428%3Ac281-1+ribosomal+protein+S2+%5BXenopus+%28Silurana%29+tropicalis%5D.fasta	201529	0						203816	0						False Positive
C2_75035	TIGR01973	875847	0						165111	0						False Positive
C2_22203	sp%7CQ8BTI8%7CSRRM2_MOUSE+Serine%2Farginine+repetitive+matrix+protein+2+OS%3DMus+musculus+GN%3DSrrm2+PE%3D1+SV%3D3.fasta	176823	0						233176	0						False Positive
C2_96985	tr%7CA2DBJ8%7CA2DBJ8_TRIVA+Putative+uncharacterized+protein+OS%3DTrichomonas+vaginalis+GN%3DTVAG_093750+PE%3D4+SV%3D1.fasta	165775	0						202832	0						False Positive
C2_38955	sp%7CQ69566%7CU88_HHV6U+Uncharacterized+protein+U88+OS%3DHuman+herpesvirus+6A+%28strain+Uganda-1102%29+GN%3DU88+PE%3D4+SV%3D1.fasta	249817	0						249817	0						False Positive
C2_8975	sp%7CP37709%7CTRHY_RABIT+Trichohyalin+OS%3DOryctolagus+cuniculus+GN%3DTCHH+PE%3D2+SV%3D1.fasta	201439	0						166179	0						False Positive
C2_20753	sp%7CQ6PCR7%7CEIF3A_DANRE+Eukaryotic+translation+initiation+factor+3+subunit+A+OS%3DDanio+rerio+GN%3Deif3a+PE%3D2+SV%3D1.fasta	218122	0						189358	0						False Positive
C2_72726	gi%7C348520223%3Ac2064-1+PREDICTED%3A+hypothetical+protein+LOC100705600+%5BOreochromis+niloticus%5D.fasta	134905	0						132989	0						False Positive
C2_53401	sp%7CQ9DBH0%7CWWP2_MOUSE+NEDD4-like+E3+ubiquitin-protein+ligase+WWP2+OS%3DMus+musculus+GN%3DWwp2+PE%3D1+SV%3D1.fasta	497454	0						50743	0						False Positive
C2_107868	tr%7CF1QQV5%7CF1QQV5_DANRE+Uncharacterized+protein+%28Fragment%29+OS%3DDanio+rerio+PE%3D4+SV%3D1.fasta	156883	0						606037	0						False Positive
C2_34036	tr%7CF1QE92%7CF1QE92_DANRE+Sorbin+and+SH3+domain-containing+3+%28Fragment%29+OS%3DDanio+rerio+GN%3Dsorbs3+PE%3D4+SV%3D1.fasta	124161	0						368708	0						False Positive
C2_40772	tr%7CB4LCS3%7CB4LCS3_DROVI+GJ11255+OS%3DDrosophila+virilis+GN%3DGJ11255+PE%3D4+SV%3D1.fasta	160423	0						189168	0						False Positive
C2_10097	tr%7CA6ZVT8%7CA6ZVT8_YEAS7+Cell+surface+flocculin+OS%3DSaccharomyces+cerevisiae+%28strain+YJM789%29+GN%3DMUC1+PE%3D4+SV%3D1.fasta	140856	0						193271	0						False Positive
C2_63248	sp%7CQ9ET80%7CJPH1_MOUSE+Junctophilin-1+OS%3DMus+musculus+GN%3DJph1+PE%3D1+SV%3D1.fasta	239562	0						268457	0						False Positive
C2_18790	gi%7C348515081%3Ac2644-1+PREDICTED%3A+hypothetical+protein+LOC100690016+%5BOreochromis+niloticus%5D.fasta	263766	0						613546	0						False Positive
C2_8086	tr%7CB4LCS3%7CB4LCS3_DROVI+GJ11255+OS%3DDrosophila+virilis+GN%3DGJ11255+PE%3D4+SV%3D1.fasta	170781	0						18195	0						False Positive
C2_13417	gi%7C326676757%3Ac11537-1+PREDICTED%3A+hypothetical+protein+LOC557772+%5BDanio+rerio%5D.fasta	236618	0						23255	0						False Positive
C2_87920	sp%7CQ02817%7CMUC2_HUMAN+Mucin-2+OS%3DHomo+sapiens+GN%3DMUC2+PE%3D1+SV%3D2.fasta	169681	0						16363	0						False Positive
C2_90310	sp%7CQ9P0P8%7CCF203_HUMAN+Uncharacterized+protein+C6orf203+OS%3DHomo+sapiens+GN%3DC6orf203+PE%3D1+SV%3D1.fasta	102523	0						102757	0						False Positive
C2_77805	sp%7CQ8BI66%7CZN526_MOUSE+Zinc+finger+protein+526+OS%3DMus+musculus+GN%3DZnf526+PE%3D2+SV%3D1.fasta	387147	0						384404	0						False Positive
C2_29039	tr%7CF1QQV5%7CF1QQV5_DANRE+Uncharacterized+protein+%28Fragment%29+OS%3DDanio+rerio+PE%3D4+SV%3D1.fasta	147642	0						590806	0						False Positive
C2_46941	tr%7CG1PVR0%7CG1PVR0_MYOLU+Uncharacterized+protein+%28Fragment%29+OS%3DMyotis+lucifugus+GN%3DHMCN1+PE%3D4+SV%3D1.fasta	500786	0						504007	0						False Positive
C2_24693	gi%7C348530778%3Ac491-1+PREDICTED%3A+hypothetical+protein+LOC100696644+%5BOreochromis+niloticus%5D.fasta	12898	0						585643	0						False Positive
C2_91461	gi%7C348532097%3Ac2499-1+PREDICTED%3A+protein+dopey-1+%5BOreochromis+niloticus%5D.fasta	127878	0						169079	0						False Positive
C2_8626	sp%7CO14686%7CMLL2_HUMAN+Histone-lysine+N-methyltransferase+MLL2+OS%3DHomo+sapiens+GN%3DMLL2+PE%3D1+SV%3D2.fasta	206047	0						282419	0						False Positive
C2_88773	sp%7CQ9YGF2%7CRS6_ONCMY+40S+ribosomal+protein+S6+OS%3DOncorhynchus+mykiss+GN%3Drps6+PE%3D2+SV%3D1.fasta	173166	0						214761	0						False Positive
C2_26553	tr%7CA0MZ38%7CA0MZ38_WHEAT+High+molecular+weight+glutenin+subunit+OS%3DTriticum+aestivum+GN%3DGlu-1Ax+PE%3D4+SV%3D1.fasta	170652	0						167594	0						False Positive
C2_25986	sp%7CP10388%7CGLT5_WHEAT+Glutenin%2C+high+molecular+weight+subunit+DX5+OS%3DTriticum+aestivum+GN%3DGLU-1D-1D+PE%3D3+SV%3D5.fasta	155169	0						171993	0						False Positive
C2_91917	sp%7CQ00725%7CSGS4_DROME+Salivary+glue+protein+Sgs-4+OS%3DDrosophila+melanogaster+GN%3DSgs4+PE%3D2+SV%3D1.fasta	104385	0						354612	0						False Positive
C2_38382	sp%7CQ5HCP3%7CSRAP_STAAC+Serine-rich+adhesin+for+platelets+OS%3DStaphylococcus+aureus+%28strain+COL%29+GN%3DsraP+PE%3D3+SV%3D1.fasta	17431	0						207568	0						False Positive
C2_72763	sp%7CB2RY56%7CRBM25_MOUSE+RNA-binding+protein+25+OS%3DMus+musculus+GN%3DRbm25+PE%3D1+SV%3D1.fasta	168061	0						401343	0						False Positive
C2_111760	tr%7CG1PVR0%7CG1PVR0_MYOLU+Uncharacterized+protein+%28Fragment%29+OS%3DMyotis+lucifugus+GN%3DHMCN1+PE%3D4+SV%3D1.fasta	365416	0						417251	0						False Positive
C2_15139	gi%7C348522508%3Ac5515-1+PREDICTED%3A+hypothetical+protein+LOC100699486+%5BOreochromis+niloticus%5D.fasta	433936	0						389316	0						False Positive
C2_10545	sp%7CQ5KU26%7CCOL12_HUMAN+Collectin-12+OS%3DHomo+sapiens+GN%3DCOLEC12+PE%3D1+SV%3D3.fasta	141425	0						741843	0						False Positive
C2_17840	sp%7CP08640%7CMUC1_YEAST+Flocculation+protein+FLO11+OS%3DSaccharomyces+cerevisiae+%28strain+ATCC+204508+%2F+S288c%29+GN%3DMUC1+PE%3D1+SV%3D2.fasta	130824	0						177594	0						False Positive
C2_117931	gi%7C348586563%3Ac636-1+PREDICTED%3A+DNA-binding+protein+RFX5-like+%5BCavia+porcellus%5D.fasta	443118	0						511766	0						False Positive
C2_116526	tr%7CB5X7J5%7CB5X7J5_SALSA+Complement+C1q-like+protein+2+OS%3DSalmo+salar+GN%3DC1QL2+PE%3D2+SV%3D1.fasta	100122	0						128668	0						False Positive
C2_94522	tr%7CA3FFR1%7CA3FFR1_DISMA+C1q-like+protein+OS%3DDissostichus+mawsoni+GN%3Dpp2+PE%3D2+SV%3D1.fasta	94551	0						170757	0						False Positive
C2_45520	gi%7C68010379%3Ac149-1+hypothetical+protein+%5BPlasmodium+berghei+strain+ANKA%5D.fasta	304362	0						304362	0						False Positive
C2_18684	gi%7C348536586%3Ac1066-1+PREDICTED%3A+protein+SCAF11-like+%5BOreochromis+niloticus%5D.fasta	202791	0						225207	0						False Positive
C2_108441	sp%7CQ02817%7CMUC2_HUMAN+Mucin-2+OS%3DHomo+sapiens+GN%3DMUC2+PE%3D1+SV%3D2.fasta	24368	0						205308	0						False Positive
C2_7960	sp%7CP22897%7CMRC1_HUMAN+Macrophage+mannose+receptor+1+OS%3DHomo+sapiens+GN%3DMRC1+PE%3D1+SV%3D1.fasta	330693	0						321885	0						False Positive
C2_121295	sp%7CP01867%7CIGG2B_MOUSE+Ig+gamma-2B+chain+C+region+OS%3DMus+musculus+GN%3DIgh-3+PE%3D1+SV%3D3.fasta	298789	0						292404	0						False Positive
C2_29532	sp%7CQ5T200%7CZC3HD_HUMAN+Zinc+finger+CCCH+domain-containing+protein+13+OS%3DHomo+sapiens+GN%3DZC3H13+PE%3D1+SV%3D1.fasta	205611	0						413798	0						False Positive
FP333314	sp%7CQ1ZXH2%7CFHKB_DICDI+Probable+serine%2Fthreonine-protein+kinase+fhkB+OS%3DDictyostelium+discoideum+GN%3DfhkB+PE%3D3+SV%3D1.fasta	325494	0						501695	0						False Positive
AM979670	tr%7CE2C6H2%7CE2C6H2_HARSA+Putative+uncharacterized+protein+%28Fragment%29+OS%3DHarpegnathos+saltator+GN%3DEAI_16186+PE%3D4+SV%3D1.fasta	518702	0						518702	0						False Positive
C2_13383	sp%7CQ8R4X3%7CRBM12_MOUSE+RNA-binding+protein+12+OS%3DMus+musculus+GN%3DRbm12+PE%3D1+SV%3D3.fasta	134396	0						232759	0						False Positive
C2_50295	tr%7CE3N691%7CE3N691_CAERE+Putative+uncharacterized+protein+OS%3DCaenorhabditis+remanei+GN%3DCRE_05112+PE%3D4+SV%3D1.fasta	558611	0						558611	0						False Positive
C2_33576	sp%7CQ69566%7CU88_HHV6U+Uncharacterized+protein+U88+OS%3DHuman+herpesvirus+6A+%28strain+Uganda-1102%29+GN%3DU88+PE%3D4+SV%3D1.fasta	26179	0						26179	0						False Positive
C2_46049	sp%7CP55012%7CS12A2_MOUSE+Solute+carrier+family+12+member+2+OS%3DMus+musculus+GN%3DSlc12a2+PE%3D1+SV%3D2.fasta	301642	0						294424	0						False Positive
C2_21347	tr%7CE6ZG23%7CE6ZG23_DICLA+Nucleolar+protein+5A+OS%3DDicentrarchus+labrax+GN%3DNOL5A+PE%3D4+SV%3D1.fasta	224376	0						239594	0						False Positive
C2_76858	sp%7CQ99KG3%7CRBM10_MOUSE+RNA-binding+protein+10+OS%3DMus+musculus+GN%3DRbm10+PE%3D1+SV%3D1.fasta	763613	0						764243	0						False Positive
C2_97476	sp%7CO00268%7CTAF4_HUMAN+Transcription+initiation+factor+TFIID+subunit+4+OS%3DHomo+sapiens+GN%3DTAF4+PE%3D1+SV%3D2.fasta	234816	0						209651	0						False Positive
C2_1934	tr%7CC3YKW0%7CC3YKW0_BRAFL+Putative+uncharacterized+protein+OS%3DBranchiostoma+floridae+GN%3DBRAFLDRAFT_63199+PE%3D4+SV%3D1.fasta	252778	0						264116	0						False Positive
C2_13655	tr%7CQ9DGL1%7CQ9DGL1_TAKRU+Retinitis+pigmentosa+GTPase+regulator-like+protein+%28Fragment%29+OS%3DTakifugu+rubripes+PE%3D4+SV%3D1.fasta	233281	0						226357	0						False Positive
C2_11255	sp%7CP35749%7CMYH11_HUMAN+Myosin-11+OS%3DHomo+sapiens+GN%3DMYH11+PE%3D1+SV%3D3.fasta	20254	0						202317	0						False Positive
C2_121455	gi%7C309267197%3Ac226-1+PREDICTED%3A+uncharacterized+protein+LOC100505103%2C+partial+%5BMus+musculus%5D.fasta	318026	0						318026	0						False Positive
C2_110588	gi%7C195119033%3Ac1279-1+GI18230+%5BDrosophila+mojavensis%5D.fasta	512737	0						534179	0						False Positive
C2_54427	tr%7CQ5TLN1%7CQ5TLN1_ANGJA+Reverse+transcriptase+OS%3DAnguilla+japonica+PE%3D4+SV%3D1.fasta	124228	0						137936	0						False Positive
C2_68796	sp%7CQ5R5Q2%7CSRRM1_PONAB+Serine%2Farginine+repetitive+matrix+protein+1+OS%3DPongo+abelii+GN%3DSRRM1+PE%3D2+SV%3D1.fasta	115513	0						210335	0						False Positive
C2_11326	gi%7C194764029%3Ac578-1+GF21394+%5BDrosophila+ananassae%5D.fasta	156091	0						25151	0						False Positive
C2_41875	tr%7CE7FH07%7CE7FH07_DANRE+Wu%3Afj68a07+OS%3DDanio+rerio+GN%3Dwu%3Afj68a07+PE%3D4+SV%3D1.fasta	611108	0						60.84	0						False Positive
C2_54360	gi%7C150866573%3Ac2156-1+hypothetical+serine+rich+protein+%5BScheffersomyces+stipitis+CBS+6054%5D.fasta	174984	0						80809	0						False Positive
C2_84806	tr%7CF1M134%7CF1M134_RAT+Uncharacterized+protein+%28Fragment%29+OS%3DRattus+norvegicus+PE%3D4+SV%3D1.fasta	209529	0						422241	0						False Positive
C2_15980	sp%7CQ03692%7CCOAA1_HUMAN+Collagen+alpha-1%28X%29+chain+OS%3DHomo+sapiens+GN%3DCOL10A1+PE%3D1+SV%3D2.fasta	134488	0						167238	0						False Positive
C2_4210	sp%7CQ9UMS6%7CSYNP2_HUMAN+Synaptopodin-2+OS%3DHomo+sapiens+GN%3DSYNPO2+PE%3D1+SV%3D2.fasta	611213	0						611118	0						False Positive
C2_98770	gi%7C348530778%3Ac491-1+PREDICTED%3A+hypothetical+protein+LOC100696644+%5BOreochromis+niloticus%5D.fasta	145633	0						565626	0						False Positive
C2_115589	sp%7CQ69566%7CU88_HHV6U+Uncharacterized+protein+U88+OS%3DHuman+herpesvirus+6A+%28strain+Uganda-1102%29+GN%3DU88+PE%3D4+SV%3D1.fasta	402057	0						402057	0						False Positive
C2_78401	sp%7CQ8BTI8%7CSRRM2_MOUSE+Serine%2Farginine+repetitive+matrix+protein+2+OS%3DMus+musculus+GN%3DSrrm2+PE%3D1+SV%3D3.fasta	227333	0						210416	0						False Positive
C2_19133	sp%7CQ4LDE5%7CSVEP1_HUMAN+Sushi%2C+von+Willebrand+factor+type+A%2C+EGF+and+pentraxin+domain-containing+protein+1+OS%3DHomo+sapiens+GN%3DSVEP1+PE%3D1+SV%3D3.fasta	460323	0						456058	0						False Positive
C2_110315	tr%7CQ38LF8%7CQ38LF8_SPAAU+MHC+class+I+alpha+antigen+OS%3DSparus+aurata+GN%3DSpau-UAA+PE%3D2+SV%3D1.fasta	105285	0						167039	0						False Positive
C2_109800	tr%7CE7CLR9%7CE7CLR9_9PERO+MHC+class+II+antigen+alpha+chain+OS%3DMiichthys+miiuy+PE%3D2+SV%3D1.fasta	186.73	0						315432	0						False Positive
C2_9732	gi%7C348514658%3Ac1010-1+PREDICTED%3A+arginine-glutamic+acid+dipeptide+repeats+protein+%5BOreochromis+niloticus%5D.fasta	189316	0						191705	0						False Positive
C2_84307	sp%7CQ9XIL9%7CPLRX3_ARATH+Pollen-specific+leucine-rich+repeat+extensin-like+protein+3+OS%3DArabidopsis+thaliana+GN%3DPEX3+PE%3D2+SV%3D1.fasta	286711	0						216926	0						False Positive
C2_10260	sp%7CP08640%7CMUC1_YEAST+Flocculation+protein+FLO11+OS%3DSaccharomyces+cerevisiae+%28strain+ATCC+204508+%2F+S288c%29+GN%3DMUC1+PE%3D1+SV%3D2.fasta	162627	0						186307	0						False Positive
C2_35376	tr%7CA6ZVT8%7CA6ZVT8_YEAS7+Cell+surface+flocculin+OS%3DSaccharomyces+cerevisiae+%28strain+YJM789%29+GN%3DMUC1+PE%3D4+SV%3D1.fasta	160518	0						17645	0						False Positive
C2_115569	sp%7CQ69566%7CU88_HHV6U+Uncharacterized+protein+U88+OS%3DHuman+herpesvirus+6A+%28strain+Uganda-1102%29+GN%3DU88+PE%3D4+SV%3D1.fasta	317135	0						317135	0						False Positive
C2_97794	gi%7C183231470%3Ac474-1+hypothetical+protein+%5BEntamoeba+histolytica+HM-1%3AIMSS%5D.fasta	358385	0						358385	0						False Positive
C2_40679	tr%7CF1QQV5%7CF1QQV5_DANRE+Uncharacterized+protein+%28Fragment%29+OS%3DDanio+rerio+PE%3D4+SV%3D1.fasta	171993	0						612386	0						False Positive
C2_39406	sp%7CQ8TE67%7CES8L3_HUMAN+Epidermal+growth+factor+receptor+kinase+substrate+8-like+protein+3+OS%3DHomo+sapiens+GN%3DEPS8L3+PE%3D1+SV%3D2.fasta	34594	0						343717	0						False Positive
C2_111399	tr%7CB5X7J5%7CB5X7J5_SALSA+Complement+C1q-like+protein+2+OS%3DSalmo+salar+GN%3DC1QL2+PE%3D2+SV%3D1.fasta	951258	0						164114	0						False Positive
C2_3775	tr%7CB4LCS3%7CB4LCS3_DROVI+GJ11255+OS%3DDrosophila+virilis+GN%3DGJ11255+PE%3D4+SV%3D1.fasta	185678	0						182209	0						False Positive
C2_49440	sp%7CQ02817%7CMUC2_HUMAN+Mucin-2+OS%3DHomo+sapiens+GN%3DMUC2+PE%3D1+SV%3D2.fasta	401414	0						219654	0						False Positive
C2_73719	gi%7C293353495%3Ac250-1+PREDICTED%3A+hypothetical+protein%2C+partial+%5BRattus+norvegicus%5D.fasta	270034	0						270034	0						False Positive
C2_85362	sp%7CQ9JKL7%7CSREK1_RAT+Splicing+regulatory+glutamine%2Flysine-rich+protein+1+OS%3DRattus+norvegicus+GN%3DSrek1+PE%3D1+SV%3D1.fasta	112709	0						163248	0						False Positive
C2_2286	sp%7CQ9UEW3%7CMARCO_HUMAN+Macrophage+receptor+MARCO+OS%3DHomo+sapiens+GN%3DMARCO+PE%3D1+SV%3D1.fasta	818935	0						105966	0						False Positive
C2_8234	tr%7CF0GQS2%7CF0GQS2_9LACO+Putative+uncharacterized+protein+%28Fragment%29+OS%3DLactobacillus+iners+UPII+60-B+GN%3DHMPREF0523_1106+PE%3D4+SV%3D1.fasta	121273	0						157661	0						False Positive
C2_68620	sp%7CQ5ZLS3%7CBRE1A_CHICK+E3+ubiquitin-protein+ligase+BRE1A+OS%3DGallus+gallus+GN%3DRNF20+PE%3D2+SV%3D1.fasta	162149	0						35937	0						False Positive
C2_35013	gi%7C326674886%3Ac383-1+PREDICTED%3A+hypothetical+protein+LOC100006784+%5BDanio+rerio%5D.fasta	26964	0						24894	0						False Positive
C2_16847	tr%7CQ4T8P7%7CQ4T8P7_TETNG+Chromosome+undetermined+SCAF7757%2C+whole+genome+shotgun+sequence+OS%3DTetraodon+nigroviridis+GN%3DGSTENG00005130001+PE%3D4+SV%3D1.fasta	581368	0						109.02	0						False Positive
C2_12496	gi%7C326666637%3Ac2099-1+PREDICTED%3A+hypothetical+protein+LOC100538209+%5BDanio+rerio%5D.fasta	449933	0						453678	0						False Positive
C2_107416	gi%7C348540905%3Ac645-1+PREDICTED%3A+nuclear+factor+7%2C+ovary-like+%5BOreochromis+niloticus%5D.fasta	576888	0						618318	0						False Positive
C2_99028	tr%7CF1M9S6%7CF1M9S6_RAT+Uncharacterized+protein+%28Fragment%29+OS%3DRattus+norvegicus+PE%3D4+SV%3D1.fasta	260669	0						260669	0						False Positive
C2_5745	sp%7CQ9XIL9%7CPLRX3_ARATH+Pollen-specific+leucine-rich+repeat+extensin-like+protein+3+OS%3DArabidopsis+thaliana+GN%3DPEX3+PE%3D2+SV%3D1.fasta	225922	0						187371	0						False Positive
C2_18281	sp%7CO60885%7CBRD4_HUMAN+Bromodomain-containing+protein+4+OS%3DHomo+sapiens+GN%3DBRD4+PE%3D1+SV%3D2.fasta	251384	0						242483	0						False Positive
C2_2463	sp%7CP11799%7CMYLK_CHICK+Myosin+light+chain+kinase%2C+smooth+muscle+OS%3DGallus+gallus+PE%3D1+SV%3D2.fasta	760851	0						910369	0						False Positive
C2_40163	sp%7CQ80TZ9%7CRERE_MOUSE+Arginine-glutamic+acid+dipeptide+repeats+protein+OS%3DMus+musculus+GN%3DRere+PE%3D1+SV%3D3.fasta	254317	0						229068	0						False Positive
C2_103968	tr%7CQ8UUM3%7CQ8UUM3_ORYLA+ReO_6+protein+OS%3DOryzias+latipes+GN%3DReO_6+PE%3D4+SV%3D1.fasta	776518	0						963123	0						False Positive
C2_65671	sp%7CQ02817%7CMUC2_HUMAN+Mucin-2+OS%3DHomo+sapiens+GN%3DMUC2+PE%3D1+SV%3D2.fasta	21819	0						202012	0						False Positive
C2_100894	tr%7CQ8UUM3%7CQ8UUM3_ORYLA+ReO_6+protein+OS%3DOryzias+latipes+GN%3DReO_6+PE%3D4+SV%3D1.fasta	929948	0						148093	0						False Positive
C2_19536	tr%7CC3ZC57%7CC3ZC57_BRAFL+Putative+uncharacterized+protein+OS%3DBranchiostoma+floridae+GN%3DBRAFLDRAFT_75722+PE%3D4+SV%3D1.fasta	335997	0						492602	0						False Positive
C2_103340	sp%7CQ02817%7CMUC2_HUMAN+Mucin-2+OS%3DHomo+sapiens+GN%3DMUC2+PE%3D1+SV%3D2.fasta	216518	0						271869	0						False Positive
C2_101871	gi%7C115629205%3Ac519-1+PREDICTED%3A+similar+to+endonuclease-reverse+transcriptase+%5BStrongylocentrotus+purpuratus%5D.fasta	540054	0						752962	0						manual correction
C2_50622	gi%7C328709482%3Ac851-1+PREDICTED%3A+hypothetical+protein+LOC100570299+%5BAcyrthosiphon+pisum%5D.fasta	490432	0						57051	0						manual correction
C2_94968	gi%7C156397454%3Ac188-1+predicted+protein+%5BNematostella+vectensis%5D.fasta	436052	0						293118	0						manual correction
C2_54841	gi%7C213511480%3Ac626-1+transketolase-like+protein+2+%5BSalmo+salar%5D.fasta	204452	0						290551	0						manual correction
C2_117404	gi%7C213512258%3Ac388-1+60S+ribosomal+protein+L4-A+%5BSalmo+salar%5D.fasta	122.24	0						112209	0						manual correction
C2_71066	sp%7CQ0VAW7%7CZF112_MOUSE+Zinc+finger+protein+112+OS%3DMus+musculus+GN%3DZfp112+PE%3D2+SV%3D1.fasta	381563	0						397341	0						manual correction
C2_94049	gi%7C292616020%3Ac1212-1+PREDICTED%3A+proline-%2C+glutamic+acid-+and+leucine-rich+protein+1-like+%5BDanio+rerio%5D.fasta	727104	0						977585	0						manual correction
C2_73095	gi%7C326665514%3Ac1405-1+PREDICTED%3A+NACHT%2C+LRR+and+PYD+domains-containing+protein+3-like+%5BDanio+rerio%5D.fasta	608401	0						591091	0						manual correction
C2_15196	gi%7C326670677%3Ac1326-1+PREDICTED%3A+transposon+TX1+uncharacterized+149+kDa+protein-like+%5BDanio+rerio%5D.fasta	34973	0						355887	0						manual correction
C2_38134	gi%7C326665514%3Ac1405-1+PREDICTED%3A+NACHT%2C+LRR+and+PYD+domains-containing+protein+3-like+%5BDanio+rerio%5D.fasta	126049	0						125469	0						manual correction
C2_105105	tr%7CD7F163%7CD7F163_BOMMO+Endonuclease-reverse+transcriptase+OS%3DBombyx+mori+PE%3D4+SV%3D1.fasta	664644	0						630163	0						manual correction
C2_13208	gi%7C326667074%3Ac1465-1+PREDICTED%3A+hypothetical+protein+LOC100534841+%5BDanio+rerio%5D.fasta	927676	0						351102	0						manual correction
C2_45268	gi%7C348531365%3Ac725-1+PREDICTED%3A+hypothetical+protein+LOC100707306+%5BOreochromis+niloticus%5D.fasta	462014	0						423609	0						manual correction
C2_31874	gi%7C326673028%3Ac3375-1+PREDICTED%3A+hypothetical+protein+LOC569976+%5BDanio+rerio%5D.fasta	831716	0						834044	0						manual correction
C2_46152	gi%7C326674816%3Ac1686-1+PREDICTED%3A+hypothetical+protein+LOC100536339+%5BDanio+rerio%5D.fasta	120742	0						137342	0						manual correction
C2_105426	gi%7C326676757%3Ac11537-1+PREDICTED%3A+hypothetical+protein+LOC557772+%5BDanio+rerio%5D.fasta	330145	0						33412	0						manual correction
C2_2488	gi%7C326676757%3Ac11537-1+PREDICTED%3A+hypothetical+protein+LOC557772+%5BDanio+rerio%5D.fasta	364559	0						367527	0						manual correction
C2_549	gi%7C326676757%3Ac11537-1+PREDICTED%3A+hypothetical+protein+LOC557772+%5BDanio+rerio%5D.fasta	488566	0						497892	0						manual correction
C2_3086	sp%7CP14780%7CMMP9_HUMAN+Matrix+metalloproteinase-9+OS%3DHomo+sapiens+GN%3DMMP9+PE%3D1+SV%3D3.fasta	113261	0						134972	0						manual correction
C2_85332	gi%7C348500080%3Ac490-1+PREDICTED%3A+xaa-Pro+dipeptidase+%5BOreochromis+niloticus%5D.fasta	148543	0						166026	0						manual correction
C2_88348	gi%7C348500240%3Ac2070-1+PREDICTED%3A+transient+receptor+potential+cation+channel+subfamily+M+member+7+%5BOreochromis+niloticus%5D.fasta	165927	0						164994	0						manual correction
C2_11886	sp%7CQ54G05%7CLRRX1_DICDI+Putative+leucine-rich+repeat-containing+protein+DDB_G0290503+OS%3DDictyostelium+discoideum+GN%3DDDB_G0290503+PE%3D4+SV%3D1.fasta	207835	0						198507	0						manual correction
C2_24070	tr%7CA2DDW4%7CA2DDW4_TRIVA+Putative+uncharacterized+protein+OS%3DTrichomonas+vaginalis+GN%3DTVAG_199290+PE%3D4+SV%3D1.fasta	15494	0						217449	0						manual correction
C2_19634	sp%7CP22105%7CTENX_HUMAN+Tenascin-X+OS%3DHomo+sapiens+GN%3DTNXB+PE%3D1+SV%3D3.fasta	443489	0						45634	0						manual correction
C2_15776	gi%7C348509089%3Ac784-1+PREDICTED%3A+signal+transducer+and+activator+of+transcription+3-like+isoform+2+%5BOreochromis+niloticus%5D.fasta	234972	0						506802	0						manual correction
C2_119079	gi%7C348509462%3Ac1163-1+PREDICTED%3A+myosin+heavy+chain%2C+fast+skeletal+muscle-like+%5BOreochromis+niloticus%5D.fasta	180166	0						178829	0						manual correction
C2_69080	sp%7CQ0V8F1%7CCORO7_BOVIN+Coronin-7+OS%3DBos+taurus+GN%3DCORO7+PE%3D2+SV%3D1.fasta	644979	0						686292	0						manual correction
C2_74465	gi%7C348511470%3Ac561-1+PREDICTED%3A+serine+hydroxymethyltransferase%2C+cytosolic-like+%5BOreochromis+niloticus%5D.fasta	126331	0						159201	0						manual correction
C2_89405	gi%7C348515041%3Ac345-1+PREDICTED%3A+poly+%5BADP-ribose%5D+polymerase+11-like+%5BOreochromis+niloticus%5D.fasta	197059	0						332628	0						manual correction
C2_12229	sp%7CQ14119%7CVEZF1_HUMAN+Vascular+endothelial+zinc+finger+1+OS%3DHomo+sapiens+GN%3DVEZF1+PE%3D1+SV%3D2.fasta	709358	0						579663	0						manual correction
C2_14779	sp%7CO43071%7CPRP17_SCHPO+Pre-mRNA-processing+factor+17+OS%3DSchizosaccharomyces+pombe+%28strain+972+%2F+ATCC+24843%29+GN%3Dprp17+PE%3D1+SV%3D1.fasta	494097	0						446148	0						manual correction
C2_117832	gi%7C348518852%3Ac512-1+PREDICTED%3A+phosphatidylinositol-3%2C4%2C5-trisphosphate+3-phosphatase+TPTE2-like+%5BOreochromis+niloticus%5D.fasta	205981	0						514341	0						manual correction
C2_14611	gi%7C348520223%3Ac2064-1+PREDICTED%3A+hypothetical+protein+LOC100705600+%5BOreochromis+niloticus%5D.fasta	183544	0						398669	0						manual correction
C2_109304	gi%7C348524070%3Ac618-1+PREDICTED%3A+plastin-2-like+%5BOreochromis+niloticus%5D.fasta	155851	0						178905	0						manual correction
C2_89128	gi%7C348524741%3Ac1079-1+PREDICTED%3A+ubiquitin+carboxyl-terminal+hydrolase+25+%5BOreochromis+niloticus%5D.fasta	200833	0						271955	0						manual correction
C2_85927	gi%7C348525506%3Ac788-1+PREDICTED%3A+6-phosphofructokinase+type+C-like+%5BOreochromis+niloticus%5D.fasta	246739	0						338407	0						manual correction
C2_120524	gi%7C348526351%3Ac405-1+PREDICTED%3A+LOW+QUALITY+PROTEIN%3A+glyceraldehyde-3-phosphate+dehydrogenase-like+%5BOreochromis+niloticus%5D.fasta	115723	0						116755	0						manual correction
C2_22104	gi%7C125831149%3Ac1574-1+PREDICTED%3A+hypothetical+protein+LOC798710+%5BDanio+rerio%5D.fasta	592599	0						528406	0						manual correction
C2_22929	sp%7CP08640%7CMUC1_YEAST+Flocculation+protein+FLO11+OS%3DSaccharomyces+cerevisiae+%28strain+ATCC+204508+%2F+S288c%29+GN%3DMUC1+PE%3D1+SV%3D2.fasta	157227	0						168031	0						manual correction
C2_95652	gi%7C348530964%3Ac1702-1+PREDICTED%3A+collagen+alpha-1%28IV%29+chain-like+%5BOreochromis+niloticus%5D.fasta	665344	0						207068	0						manual correction
C2_21956	gi%7C348520931%3Ac1132-1+PREDICTED%3A+hypothetical+protein+LOC100690563+%5BOreochromis+niloticus%5D.fasta	382074	0						742863	0						manual correction
C2_100743	gi%7C348540631%3Ac912-1+PREDICTED%3A+NACHT%2C+LRR+and+PYD+domains-containing+protein+12-like+%5BOreochromis+niloticus%5D.fasta	136492	0						395349	0						manual correction
C2_14854	gi%7C348521918%3Ac2527-1+PREDICTED%3A+filamin-B-like+%5BOreochromis+niloticus%5D.fasta	236259	0						615251	0						manual correction
C2_81748	gi%7C348533956%3Ac1974-1+PREDICTED%3A+hypothetical+protein+LOC100702839+%5BOreochromis+niloticus%5D.fasta	146612	0						167031	0						manual correction
C2_6532	sp%7CQ13439%7CGOGA4_HUMAN+Golgin+subfamily+A+member+4+OS%3DHomo+sapiens+GN%3DGOLGA4+PE%3D1+SV%3D1.fasta	233059	0						192467	0						manual correction
C2_107358	sp%7CQ60767%7CLY75_MOUSE+Lymphocyte+antigen+75+OS%3DMus+musculus+GN%3DLy75+PE%3D1+SV%3D2.fasta	457329	0						50144	0						manual correction
C2_1112	gi%7C348539782%3Ac2501-1+PREDICTED%3A+nebulin-like+%5BOreochromis+niloticus%5D.fasta	133.15	0						525098	0						manual correction
C2_47714	gi%7C348537686%3Ac360-1+PREDICTED%3A+dnaJ+homolog+subfamily+B+member+11-like+%5BOreochromis+niloticus%5D.fasta	235534	0						427479	0						manual correction
C2_117699	tr%7CQ4SQ27%7CQ4SQ27_TETNG+Chromosome+7+SCAF14536%2C+whole+genome+shotgun+sequence+OS%3DTetraodon+nigroviridis+GN%3DGSTENG00014551001+PE%3D4+SV%3D1.fasta	735251	0						739111	0						manual correction
C2_61953	gi%7C348539914%3Ac263-1+PREDICTED%3A+hypothetical+protein+LOC100704834+%5BOreochromis+niloticus%5D.fasta	849976	0						137629	0						manual correction
C2_120478	gi%7C348539914%3Ac263-1+PREDICTED%3A+hypothetical+protein+LOC100704834+%5BOreochromis+niloticus%5D.fasta	75811	0						947961	0						manual correction
C2_15911	sp%7CQ02817%7CMUC2_HUMAN+Mucin-2+OS%3DHomo+sapiens+GN%3DMUC2+PE%3D1+SV%3D2.fasta	201124	0						188429	0						manual correction
C2_31915	sp%7CO70355%7CBTNL2_MOUSE+Butyrophilin-like+protein+2+OS%3DMus+musculus+GN%3DBtnl2+PE%3D2+SV%3D2.fasta	494491	0						509514	0						manual correction
C2_3665	gi%7C348533333%3Ac890-1+PREDICTED%3A+hemicentin-1-like+%5BOreochromis+niloticus%5D.fasta	437731	0						341162	0						manual correction
C2_112743	1hzxB00	75064	0						890089	0						manual correction
C2_103219	gi%7C348543335%3Ac323-1+PREDICTED%3A+tripartite+motif-containing+protein+16-like+%5BOreochromis+niloticus%5D.fasta	992117	0						114296	0						manual correction
C2_96329	gi%7C348541591%3Ac643-1+PREDICTED%3A+zinc+finger+protein+92-like+%5BOreochromis+niloticus%5D.fasta	175125	0						212074	0						manual correction
C2_99593	gi%7C348544566%3Ac790-1+PREDICTED%3A+zinc+finger+protein+845-like%2C+partial+%5BOreochromis+niloticus%5D.fasta	156473	0						271615	0						manual correction
C2_119291	sp%7CA2ASS6%7CTITIN_MOUSE+Titin+OS%3DMus+musculus+GN%3DTtn+PE%3D1+SV%3D1.fasta	600409	0						604329	0						manual correction
C2_3253	sp%7CQ3KNY0%7CIGFN1_MOUSE+Immunoglobulin-like+and+fibronectin+type+III+domain-containing+protein+1+OS%3DMus+musculus+GN%3DIgfn1+PE%3D1+SV%3D3.fasta	993864	0						179357	0						manual correction
C2_56978	tr%7CQ4RE92%7CQ4RE92_TETNG+Chromosome+undetermined+SCAF15134%2C+whole+genome+shotgun+sequence+OS%3DTetraodon+nigroviridis+GN%3DGSTENG00035869001+PE%3D4+SV%3D1.fasta	958607	0						729485	0						manual correction
C2_22736	gi%7C348522439%3Ac567-1+PREDICTED%3A+zinc+finger+protein+250-like+%5BOreochromis+niloticus%5D.fasta	150305	0						162882	0						manual correction
C2_113194	gi%7C348536825%3Ac553-1+PREDICTED%3A+ribonuclease+inhibitor-like+%5BOreochromis+niloticus%5D.fasta	148572	0						216684	0						manual correction
C2_33720	gi%7C348542760%3Ac1023-1+PREDICTED%3A+hemicentin-1-like+%5BOreochromis+niloticus%5D.fasta	114075	0						151723	0						manual correction
C2_104216	gi%7C348543027%3Ac180-1+PREDICTED%3A+immunoglobulin+omega+chain-like+%5BOreochromis+niloticus%5D.fasta	954845	0						121108	0						manual correction
C2_22409	gi%7C348543027%3Ac180-1+PREDICTED%3A+immunoglobulin+omega+chain-like+%5BOreochromis+niloticus%5D.fasta	135.9	0						185.23	0						manual correction
C2_117569	gi%7C348543027%3Ac180-1+PREDICTED%3A+immunoglobulin+omega+chain-like+%5BOreochromis+niloticus%5D.fasta	132802	0						166296	0						manual correction
C2_101431	gi%7C348543027%3Ac180-1+PREDICTED%3A+immunoglobulin+omega+chain-like+%5BOreochromis+niloticus%5D.fasta	964245	0						124.65	0						manual correction
C2_103425	gi%7C348543027%3Ac180-1+PREDICTED%3A+immunoglobulin+omega+chain-like+%5BOreochromis+niloticus%5D.fasta	129986	0						204139	0						manual correction
C2_108158	gi%7C348543027%3Ac180-1+PREDICTED%3A+immunoglobulin+omega+chain-like+%5BOreochromis+niloticus%5D.fasta	135913	0						159.22	0						manual correction
C2_79542	gi%7C348544566%3Ac790-1+PREDICTED%3A+zinc+finger+protein+845-like%2C+partial+%5BOreochromis+niloticus%5D.fasta	136955	0						249354	0						manual correction
C2_101447	gi%7C348544177%3Ac709-1+PREDICTED%3A+zinc+finger+protein+569-like+%5BOreochromis+niloticus%5D.fasta	169104	0						200499	0						manual correction
C2_59182	gi%7C348540617%3Ac381-1+PREDICTED%3A+hypothetical+protein+LOC100712055+%5BOreochromis+niloticus%5D.fasta	83583	0						977982	0						manual correction
C2_106865	gi%7C348543027%3Ac180-1+PREDICTED%3A+immunoglobulin+omega+chain-like+%5BOreochromis+niloticus%5D.fasta	109842	0						146474	0						manual correction
C2_103719	gi%7C348544566%3Ac790-1+PREDICTED%3A+zinc+finger+protein+845-like%2C+partial+%5BOreochromis+niloticus%5D.fasta	73665	0						970858	0						manual correction
C2_111934	gi%7C348544566%3Ac790-1+PREDICTED%3A+zinc+finger+protein+845-like%2C+partial+%5BOreochromis+niloticus%5D.fasta	774905	0						101423	0						manual correction
C2_113939	gi%7C348544566%3Ac790-1+PREDICTED%3A+zinc+finger+protein+845-like%2C+partial+%5BOreochromis+niloticus%5D.fasta	903535	0						956922	0						manual correction
C2_102149	gi%7C348543027%3Ac180-1+PREDICTED%3A+immunoglobulin+omega+chain-like+%5BOreochromis+niloticus%5D.fasta	100631	0						122921	0						manual correction
C2_98445	gi%7C326672374%3Ac1921-1+PREDICTED%3A+DNA-directed+RNA+polymerase+II+subunit+RPB1+%5BDanio+rerio%5D.fasta	187547	0						394452	0						manual correction
C2_105813	gi%7C348543027%3Ac180-1+PREDICTED%3A+immunoglobulin+omega+chain-like+%5BOreochromis+niloticus%5D.fasta	130.02	0						133.94	0						manual correction
C2_115331	gi%7C348543027%3Ac180-1+PREDICTED%3A+immunoglobulin+omega+chain-like+%5BOreochromis+niloticus%5D.fasta	130.67	0						129642	0						manual correction
C2_112701	gi%7C348543027%3Ac180-1+PREDICTED%3A+immunoglobulin+omega+chain-like+%5BOreochromis+niloticus%5D.fasta	137825	0						168697	0						manual correction
C2_119829	sp%7CA2ASS6%7CTITIN_MOUSE+Titin+OS%3DMus+musculus+GN%3DTtn+PE%3D1+SV%3D1.fasta	119958	0						143734	0						manual correction
C2_13436	sp%7CA4IHK6%7CLAT4_XENTR+Large+neutral+amino+acids+transporter+small+subunit+4+OS%3DXenopus+tropicalis+GN%3Dslc43a2+PE%3D2+SV%3D1.fasta	198832	0						592328	0						manual correction
C2_109641	sp%7CB0BN93%7CPSD13_RAT+26S+proteasome+non-ATPase+regulatory+subunit+13+OS%3DRattus+norvegicus+GN%3DPsmd13+PE%3D1+SV%3D1.fasta	203061	0						287153	0						manual correction
C2_72115	sp%7CP02542%7CDESM_CHICK+Desmin+OS%3DGallus+gallus+GN%3DDES+PE%3D1+SV%3D1.fasta	101895	0						102506	0						manual correction
C2_68791	TIGR01060	723728	0						101.03	0						manual correction
C2_116812	sp%7CP15291%7CB4GT1_HUMAN+Beta-1%2C4-galactosyltransferase+1+OS%3DHomo+sapiens+GN%3DB4GALT1+PE%3D1+SV%3D5.fasta	124195	0						124.24	0						manual correction
C2_57291	gi%7C348512601%3Ac1133-1+PREDICTED%3A+zinc+finger+protein+850-like+%5BOreochromis+niloticus%5D.fasta	715554	0						722829	0						manual correction
C2_119926	sp%7CP16960%7CRYR1_PIG+Ryanodine+receptor+1+OS%3DSus+scrofa+GN%3DRYR1+PE%3D2+SV%3D2.fasta	111646	0						114161	0						manual correction
C2_7304	SNF	248748	0						360596	0						manual correction
C2_46459	sp%7CP98088%7CMUC5A_HUMAN+Mucin-5AC+%28Fragments%29+OS%3DHomo+sapiens+GN%3DMUC5AC+PE%3D1+SV%3D3.fasta	240501	0						250063	0						manual correction
C2_65515	sp%7CP43090%7CHEM0_OPSTA+5-aminolevulinate+synthase%2C+erythroid-specific%2C+mitochondrial+OS%3DOpsanus+tau+GN%3Dalas2+PE%3D2+SV%3D1.fasta	235.57	0						332229	0						manual correction
C2_68015	sp%7CQ9ERU9%7CRBP2_MOUSE+E3+SUMO-protein+ligase+RanBP2+OS%3DMus+musculus+GN%3DRanbp2+PE%3D1+SV%3D2.fasta	856287	0						856064	0						manual correction
C2_116462	Trypsin	782366	0						118454	0						manual correction
C2_119314	sp%7CP31568%7CYCF2_OENPI+Protein+ycf2+%28Fragment%29+OS%3DOenothera+picensis+GN%3Dycf2+PE%3D3+SV%3D1.fasta	121432	0						213344	0						manual correction
C2_70053	sp%7CQ01611%7CZFY1_XENLA+Zinc+finger+Y-chromosomal+protein+1+OS%3DXenopus+laevis+GN%3Dzfy1+PE%3D2+SV%3D1.fasta	241352	0						329878	0						manual correction
C2_73952	sp%7CQ8TF32%7CZN431_HUMAN+Zinc+finger+protein+431+OS%3DHomo+sapiens+GN%3DZNF431+PE%3D2+SV%3D2.fasta	110491	0						115.63	0						manual correction
C2_22932	gi%7C189521202%3Ac4516-1+PREDICTED%3A+hypothetical+protein+LOC100147904+%5BDanio+rerio%5D.fasta	121041	0						125952	0						manual correction
C2_53997	sp%7CO55225%7COTOG_MOUSE+Otogelin+OS%3DMus+musculus+GN%3DOtog+PE%3D1+SV%3D2.fasta	439807	0						439655	0						manual correction
C2_10417	gi%7C348525212%3Ac973-1+PREDICTED%3A+cytochrome+P450+2K1-like+%5BOreochromis+niloticus%5D.fasta	247494	0						246564	0						manual correction
C2_15178	sp%7CQ96L34%7CMARK4_HUMAN+MAP%2Fmicrotubule+affinity-regulating+kinase+4+OS%3DHomo+sapiens+GN%3DMARK4+PE%3D1+SV%3D1.fasta	680726	0						129563	0						manual correction
C2_88803	sp%7CQ0V9S0%7CSYTC2_XENTR+Probable+threonine--tRNA+ligase+2%2C+cytoplasmic+OS%3DXenopus+tropicalis+GN%3Dtarsl2+PE%3D2+SV%3D1.fasta	176958	0						204456	0						manual correction
C2_17127	TIGR00700	185712	0						569705	0						manual correction
C2_12936	sp%7CQ04592%7CPCSK5_MOUSE+Proprotein+convertase+subtilisin%2Fkexin+type+5+OS%3DMus+musculus+GN%3DPcsk5+PE%3D1+SV%3D3.fasta	290058	0						309738	0						manual correction
C2_14537	tr%7CF1QLF6%7CF1QLF6_DANRE+Protein+tyrosine+phosphatase%2C+receptor+type%2C+D%2C+b+%28Fragment%29+OS%3DDanio+rerio+GN%3Dptprdb+PE%3D4+SV%3D1.fasta	45192	0						43744	0						manual correction
C2_32775	sp%7CQ502K2%7CSAMH1_DANRE+SAM+domain+and+HD+domain-containing+protein+1+OS%3DDanio+rerio+GN%3Dsamhd1+PE%3D2+SV%3D2.fasta	175.92	0						223012	0						manual correction
C2_37616	gi%7C348529164%3Ac2949-1+PREDICTED%3A+golgin+subfamily+B+member+1-like+%5BOreochromis+niloticus%5D.fasta	201267	0						258534	0						manual correction
C2_97934	sp%7CQ5FB27%7CADO_MACFA+Aldehyde+oxidase+OS%3DMacaca+fascicularis+GN%3DAOX1+PE%3D2+SV%3D1.fasta	987672	0						205851	0						manual correction
C2_61704	sp%7CQ9YIB4%7CCO1A1_CYNPY+Collagen+alpha-1%28I%29+chain+OS%3DCynops+pyrrhogaster+GN%3DCOL1A1+PE%3D2+SV%3D1.fasta	157866	0						45.31	0						manual correction
C2_29909	sp%7CQ9DDA9%7CPACN2_XENLA+Protein+kinase+C+and+casein+kinase+substrate+in+neurons+protein+2+OS%3DXenopus+laevis+GN%3Dpacsin2+PE%3D2+SV%3D1.fasta	811252	0						906897	0						manual correction
C2_15902	sp%7CQ5RCX2%7CL2GL2_PONAB+Lethal%282%29+giant+larvae+protein+homolog+2+OS%3DPongo+abelii+GN%3DLLGL2+PE%3D2+SV%3D1.fasta	774426	0						179248	0						manual correction
C2_53395	sp%7CQ62902%7CLMAN1_RAT+Protein+ERGIC-53+OS%3DRattus+norvegicus+GN%3DLman1+PE%3D1+SV%3D1.fasta	194522	0						246743	0						manual correction
C2_108176	sp%7CQ642M9%7CDHDH_DANRE+Trans-1%2C2-dihydrobenzene-1%2C2-diol+dehydrogenase+OS%3DDanio+rerio+GN%3Ddhdh+PE%3D2+SV%3D2.fasta	181339	0						354439	0						manual correction
C2_30282	sp%7CP10072%7CHKR1_HUMAN+Krueppel-related+zinc+finger+protein+1+OS%3DHomo+sapiens+GN%3DHKR1+PE%3D2+SV%3D4.fasta	296638	0						296617	0						manual correction
C2_111796	Saccharop_dh	641972	0						158821	0						manual correction
C2_48127	gi%7C348538894%3Ac1355-1+PREDICTED%3A+hypothetical+protein+LOC100703757+%5BOreochromis+niloticus%5D.fasta	265993	0						239889	0						manual correction
C2_29637	1oznA00	617778	0						494359	0						manual correction
C2_87356	sp%7CQ5HCP3%7CSRAP_STAAC+Serine-rich+adhesin+for+platelets+OS%3DStaphylococcus+aureus+%28strain+COL%29+GN%3DsraP+PE%3D3+SV%3D1.fasta	15605	0						153859	0						manual correction
C2_37762	sp%7CQ6UXC1%7CAEGP_HUMAN+Apical+endosomal+glycoprotein+OS%3DHomo+sapiens+GN%3DMAMDC4+PE%3D1+SV%3D2.fasta	602722	0						881212	0						manual correction
C2_39899	sp%7CO15015%7CZN646_HUMAN+Zinc+finger+protein+646+OS%3DHomo+sapiens+GN%3DZNF646+PE%3D1+SV%3D1.fasta	593913	0						555495	0						manual correction
C2_19549	gi%7C348512601%3Ac1133-1+PREDICTED%3A+zinc+finger+protein+850-like+%5BOreochromis+niloticus%5D.fasta	765233	0						784466	0						manual correction
C2_40231	sp%7CQ8N1I0%7CDOCK4_HUMAN+Dedicator+of+cytokinesis+protein+4+OS%3DHomo+sapiens+GN%3DDOCK4+PE%3D1+SV%3D3.fasta	189109	0						269.84	0						manual correction
C2_60854	sp%7CQ8NB12%7CSMYD1_HUMAN+SET+and+MYND+domain-containing+protein+1+OS%3DHomo+sapiens+GN%3DSMYD1+PE%3D2+SV%3D1.fasta	169918	0						242166	0						manual correction
C2_21856	sp%7CQ9C0J8%7CWDR33_HUMAN+pre-mRNA+3%27+end+processing+protein+WDR33+OS%3DHomo+sapiens+GN%3DWDR33+PE%3D1+SV%3D2.fasta	395442	0						401513	0						manual correction
C2_107483	sp%7CQ90339%7CMYSS_CYPCA+Myosin+heavy+chain%2C+fast+skeletal+muscle+OS%3DCyprinus+carpio+PE%3D2+SV%3D2.fasta	219198	0						466718	0						manual correction
C2_16175	tr%7CG1PVR0%7CG1PVR0_MYOLU+Uncharacterized+protein+%28Fragment%29+OS%3DMyotis+lucifugus+GN%3DHMCN1+PE%3D4+SV%3D1.fasta	388888	0						366462	0						manual correction
C2_68728	sp%7CQ92621%7CNU205_HUMAN+Nuclear+pore+complex+protein+Nup205+OS%3DHomo+sapiens+GN%3DNUP205+PE%3D1+SV%3D3.fasta	141715	0						141706	0						manual correction
AM965155	sp%7CQ92777%7CSYN2_HUMAN+Synapsin-2+OS%3DHomo+sapiens+GN%3DSYN2+PE%3D1+SV%3D3.fasta	196135	0						354819	0						manual correction
C2_6784	sp%7CQ96JM2%7CZN462_HUMAN+Zinc+finger+protein+462+OS%3DHomo+sapiens+GN%3DZNF462+PE%3D1+SV%3D3.fasta	106.02	0						131995	0						manual correction
C2_86468	sp%7CQ99JB8%7CPACN3_MOUSE+Protein+kinase+C+and+casein+kinase+II+substrate+protein+3+OS%3DMus+musculus+GN%3DPacsin3+PE%3D1+SV%3D1.fasta	887834	0						888622	0						manual correction
AM952052	sp%7CQ04721%7CNOTC2_HUMAN+Neurogenic+locus+notch+homolog+protein+2+OS%3DHomo+sapiens+GN%3DNOTCH2+PE%3D1+SV%3D3.fasta	348683	0						349289	0						manual correction
C2_14922	sp%7CQ9H799%7CCE042_HUMAN+Uncharacterized+protein+C5orf42+OS%3DHomo+sapiens+GN%3DC5orf42+PE%3D2+SV%3D3.fasta	538663	0						538192	0						manual correction
C2_96454	sp%7CQ9I8E6%7CCOPG2_TAKRU+Coatomer+subunit+gamma-2+OS%3DTakifugu+rubripes+GN%3Dcopg2+PE%3D3+SV%3D1.fasta	203472	0						278953	0						manual correction
C2_15082	1erjC00	244636	0						547416	0						manual correction
C2_65936	sp%7CQ9Z1T6%7CFYV1_MOUSE+1-phosphatidylinositol-3-phosphate+5-kinase+OS%3DMus+musculus+GN%3DPikfyve+PE%3D1+SV%3D3.fasta	116584	0						116878	0						manual correction
FM147617	sp%7CQ28298%7CRRBP1_CANFA+Ribosome-binding+protein+1+OS%3DCanis+familiaris+GN%3DRRBP1+PE%3D2+SV%3D1.fasta	813729	0						713926	0						manual correction
C2_114368	tr%7CQ569A8%7CQ569A8_RAT+RGD1359684+protein+OS%3DRattus+norvegicus+GN%3DLOC290071+PE%3D2+SV%3D1.fasta	298476	0						307502	0						manual correction
C2_32946	tr%7CA7RHK2%7CA7RHK2_NEMVE+Predicted+protein+OS%3DNematostella+vectensis+GN%3Dv1g197230+PE%3D4+SV%3D1.fasta	346148	0						341806	0						manual correction
C2_59262	tr%7CA7RQQ1%7CA7RQQ1_NEMVE+Predicted+protein+%28Fragment%29+OS%3DNematostella+vectensis+GN%3Dv1g90013+PE%3D4+SV%3D1.fasta	229715	0						194346	0						manual correction
C2_100280	sp%7CQ62392%7CPHLA1_MOUSE+Pleckstrin+homology-like+domain+family+A+member+1+OS%3DMus+musculus+GN%3DPhlda1+PE%3D2+SV%3D2.fasta	140301	0						361067	0						manual correction
C2_9691	tr%7CA7RW30%7CA7RW30_NEMVE+Predicted+protein+%28Fragment%29+OS%3DNematostella+vectensis+GN%3Dv1g203005+PE%3D4+SV%3D1.fasta	269727	0						398405	0						manual correction
C2_69775	tr%7CA8P9D7%7CA8P9D7_BRUMA+Putative+uncharacterized+protein+OS%3DBrugia+malayi+GN%3DBm1_19745+PE%3D4+SV%3D1.fasta	53007	0						53007	0						manual correction
C2_86893	tr%7CA9VDX1%7CA9VDX1_MONBE+Predicted+protein+OS%3DMonosiga+brevicollis+GN%3D34767+PE%3D3+SV%3D1.fasta	140195	0						783932	0						manual correction
C2_15058	tr%7CB0W599%7CB0W599_CULQU+Putative+uncharacterized+protein+OS%3DCulex+quinquefasciatus+GN%3DCpipJ_CPIJ002214+PE%3D4+SV%3D1.fasta	542247	0						615663	0						manual correction
C2_44304	tr%7CB4MH79%7CB4MH79_DROVI+GJ14616+%28Fragment%29+OS%3DDrosophila+virilis+GN%3DGJ14616+PE%3D4+SV%3D1.fasta	546329	0						643181	0						manual correction
C2_78130	gi%7C301607115%3Ac2371-1+PREDICTED%3A+hypothetical+protein+LOC100485314+%5BXenopus+%28Silurana%29+tropicalis%5D.fasta	102455	0						103218	0						manual correction
C2_114725	tr%7CB9U2J5%7CB9U2J5_PAROL+Progranulin+OS%3DParalichthys+olivaceus+GN%3DpGRN+PE%3D2+SV%3D1.fasta	112099	0						134613	0						manual correction
C2_22276	tr%7CQ102G1%7CQ102G1_OREMO+Progranulin+OS%3DOreochromis+mossambicus+PE%3D2+SV%3D1.fasta	930454	0						73.34	0						manual correction
C2_81543	tr%7CC0H7L4%7CC0H7L4_SALSA+60S+ribosomal+protein+L38+OS%3DSalmo+salar+GN%3DRL38+PE%3D2+SV%3D1.fasta	679807	0						652564	0						manual correction
C2_64323	tr%7CC0H7L4%7CC0H7L4_SALSA+60S+ribosomal+protein+L38+OS%3DSalmo+salar+GN%3DRL38+PE%3D2+SV%3D1.fasta	153259	0						171802	0						manual correction
C2_113815	tr%7CC3KHU8%7CC3KHU8_ANOFI+NADH+dehydrogenase+1+alpha+subcomplex+subunit+9%2C+mitochondrial+OS%3DAnoplopoma+fimbria+GN%3DNDUA9+PE%3D2+SV%3D1.fasta	177277	0						177098	0						manual correction
C2_112903	Trypsin	222131	0						404382	0						manual correction
C2_5505	tr%7CE6ZJ33%7CE6ZJ33_DICLA+Macrophage+mannose+receptor+1+OS%3DDicentrarchus+labrax+GN%3DMRC1+PE%3D4+SV%3D1.fasta	385513	0						411328	0						manual correction
C2_109479	1pciA00	740899	0						108.61	0						manual correction
C2_81720	tr%7CC8CBK3%7CC8CBK3_SCIOC+21-hydroxylase+%28Fragment%29+OS%3DSciaenops+ocellatus+GN%3DCYP21+PE%3D2+SV%3D1.fasta	984737	0						105703	0						manual correction
C2_55367	tr%7CD2A2Q9%7CD2A2Q9_TRICA+Putative+uncharacterized+protein+GLEAN_08498+OS%3DTribolium+castaneum+GN%3DGLEAN_08498+PE%3D4+SV%3D1.fasta	698821	0						143792	0						manual correction
C2_121268	gi%7C348543670%3Ac446-1+PREDICTED%3A+h-2+class+II+histocompatibility+antigen%2C+A-D+beta+chain-like%2C+partial+%5BOreochromis+niloticus%5D.fasta	114368	0						139018	0						manual correction
C2_5681	gi%7C348543205%3Ac1131-1+PREDICTED%3A+hypothetical+protein+LOC100702147+%5BOreochromis+niloticus%5D.fasta	133701	0						199513	0						manual correction
C2_111132	gi%7C221124107%3Ac1371-1+PREDICTED%3A+similar+to+predicted+protein+%5BHydra+magnipapillata%5D.fasta	795371	0						792657	0						manual correction
C2_22920	gi%7C326679577%3Ac1635-1+PREDICTED%3A+hypothetical+protein+LOC100535270+%5BDanio+rerio%5D.fasta	215331	0						292032	0						manual correction
C2_80029	sp%7CP20334%7CTNR9_MOUSE+Tumor+necrosis+factor+receptor+superfamily+member+9+OS%3DMus+musculus+GN%3DTnfrsf9+PE%3D1+SV%3D1.fasta	370101	0						377281	0						manual correction
C2_109705	tr%7CQ38LF7%7CQ38LF7_SPAAU+MHC+class+I+alpha+antigen+OS%3DSparus+aurata+GN%3DSpau-UAA+PE%3D2+SV%3D1.fasta	122481	0						134936	0						manual correction
C2_117642	tr%7CE7CLR9%7CE7CLR9_9PERO+MHC+class+II+antigen+alpha+chain+OS%3DMiichthys+miiuy+PE%3D2+SV%3D1.fasta	151663	0						245558	0						manual correction
C2_76985	sp%7CQ8C8R3%7CANK2_MOUSE+Ankyrin-2+OS%3DMus+musculus+GN%3DAnk2+PE%3D1+SV%3D2.fasta	599397	0						58823	0						manual correction
C2_40879	tr%7CF1M8A6%7CF1M8A6_RAT+Uncharacterized+protein+%28Fragment%29+OS%3DRattus+norvegicus+PE%3D4+SV%3D1.fasta	165849	0						42157	0						manual correction
C2_107288	gi%7C348543670%3Ac446-1+PREDICTED%3A+h-2+class+II+histocompatibility+antigen%2C+A-D+beta+chain-like%2C+partial+%5BOreochromis+niloticus%5D.fasta	185299	0						309245	0						manual correction
C2_121331	gi%7C348543670%3Ac446-1+PREDICTED%3A+h-2+class+II+histocompatibility+antigen%2C+A-D+beta+chain-like%2C+partial+%5BOreochromis+niloticus%5D.fasta	184027	0						229293	0						manual correction
C2_117143	gi%7C348543670%3Ac446-1+PREDICTED%3A+h-2+class+II+histocompatibility+antigen%2C+A-D+beta+chain-like%2C+partial+%5BOreochromis+niloticus%5D.fasta	123526	0						161296	0						manual correction
C2_108077	gi%7C348543670%3Ac446-1+PREDICTED%3A+h-2+class+II+histocompatibility+antigen%2C+A-D+beta+chain-like%2C+partial+%5BOreochromis+niloticus%5D.fasta	173843	0						281339	0						manual correction
C2_121377	gi%7C348543670%3Ac446-1+PREDICTED%3A+h-2+class+II+histocompatibility+antigen%2C+A-D+beta+chain-like%2C+partial+%5BOreochromis+niloticus%5D.fasta	138011	0						225202	0						manual correction
C2_108934	gi%7C348513492%3Ac1096-1+PREDICTED%3A+NACHT%2C+LRR+and+PYD+domains-containing+protein+12-like+%5BOreochromis+niloticus%5D.fasta	579276	0						604648	0						manual correction
C2_77108	gi%7C348527762%3Ac463-1+PREDICTED%3A+coagulation+factor+XII-like+%5BOreochromis+niloticus%5D.fasta	402414	0						407872	0						manual correction
C2_103515	gi%7C348541169%3Ac616-1+PREDICTED%3A+hypothetical+protein+LOC100701504+%5BOreochromis+niloticus%5D.fasta	155373	0						197576	0						manual correction
C2_101883	gi%7C115621271%3Ac852-1+PREDICTED%3A+similar+to+endonuclease%2Freverse+transcriptase+%5BStrongylocentrotus+purpuratus%5D.fasta	357175	0						410018	0						manual correction
C2_117440	tr%7CQ4SJZ5%7CQ4SJZ5_TETNG+Chromosome+10+SCAF14571%2C+whole+genome+shotgun+sequence.+%28Fragment%29+OS%3DTetraodon+nigroviridis+GN%3DGSTENG00016978001+PE%3D4+SV%3D1.fasta	154131	0						154131	0						manual correction
C2_3581	sp%7CQ96RW7%7CHMCN1_HUMAN+Hemicentin-1+OS%3DHomo+sapiens+GN%3DHMCN1+PE%3D1+SV%3D2.fasta	411646	0						457523	0						manual correction
C2_48527	tr%7CF1QQV5%7CF1QQV5_DANRE+Uncharacterized+protein+%28Fragment%29+OS%3DDanio+rerio+PE%3D4+SV%3D1.fasta	167668	0						659277	0						manual correction
C2_119830	gi%7C68010379%3Ac149-1+hypothetical+protein+%5BPlasmodium+berghei+strain+ANKA%5D.fasta	334939	0						334939	0						manual correction
C2_14899	tr%7CB5DRQ7%7CB5DRQ7_DROPS+GA28568+OS%3DDrosophila+pseudoobscura+pseudoobscura+GN%3DGA28568+PE%3D4+SV%3D1.fasta	159467	0						163945	0						manual correction
C2_102420	sp%7CQ6PZE0%7CMUC19_MOUSE+Mucin-19+OS%3DMus+musculus+GN%3DMuc19+PE%3D2+SV%3D2.fasta	230044	0						164235	0						manual correction
C2_40281	gi%7C326672994%3Ac1451-1+PREDICTED%3A+transposon+TX1+uncharacterized+149+kDa+protein-like+%5BDanio+rerio%5D.fasta	766488	0						756028	0						manual correction
C2_105175	tr%7CQ8UUM3%7CQ8UUM3_ORYLA+ReO_6+protein+OS%3DOryzias+latipes+GN%3DReO_6+PE%3D4+SV%3D1.fasta	477941	0						619333	0						manual correction
C2_120545	tr%7CQ95I99%7CQ95I99_SANVI+Major+histocompatibility+class+I+receptor+OS%3DSander+vitreus+PE%3D2+SV%3D1.fasta	116228	0						126.28	0						manual correction
C2_4812	tr%7CA2EGP8%7CA2EGP8_TRIVA+Putative+uncharacterized+protein+OS%3DTrichomonas+vaginalis+GN%3DTVAG_302230+PE%3D4+SV%3D1.fasta	164714	0						198209	0						manual correction
C2_28050	tr%7CF1M997%7CF1M997_RAT+Uncharacterized+protein+%28Fragment%29+OS%3DRattus+norvegicus+PE%3D4+SV%3D1.fasta	15457	0						172415	0						manual correction
C2_10060	tr%7CE6ZFL1%7CE6ZFL1_DICLA+Retrovirus+polyprotein+OS%3DDicentrarchus+labrax+GN%3DDLA_It03860+PE%3D4+SV%3D1.fasta	101.3	0						231.9	0						manual correction
C2_62060	gi%7C156368199%3Ac126-1+predicted+protein+%5BNematostella+vectensis%5D.fasta	260201	0						260201	0						manual correction
C2_33319	gi%7C156389221%3Ac163-1+predicted+protein+%5BNematostella+vectensis%5D.fasta	202352	0						225015	0						manual correction
C2_116991	1mirA00	489328	0						129993	0						manual correction
C2_52387	gi%7C293353495%3Ac250-1+PREDICTED%3A+hypothetical+protein%2C+partial+%5BRattus+norvegicus%5D.fasta	161581	0						161581	0						manual correction
C2_118164	gi%7C296785033%3Ac275-1+proteasome+subunit%2C+beta+type+8+%5BOryzias+latipes%5D.fasta	174772	0						234813	0						manual correction
C2_119916	gi%7C297490388%3Ac109-1+PREDICTED%3A+hypothetical+protein+%5BBos+taurus%5D.fasta	152424	0						180153	0						manual correction
C2_63497	gi%7C297490396%3Ac245-1+PREDICTED%3A+hypothetical+protein+%5BBos+taurus%5D.fasta	155819	0						182822	0						manual correction
C2_120214	gi%7C297490396%3Ac245-1+PREDICTED%3A+hypothetical+protein+%5BBos+taurus%5D.fasta	148098	0						182852	0						manual correction
C2_35122	gi%7C301336158%3Ac307-1+selenoprotein+L+%5BOncorhynchus+mykiss%5D.fasta	127501	0						148476	0						manual correction
C2_85325	gi%7C301604285%3Ac1884-1+PREDICTED%3A+hypothetical+protein+LOC100489553+%5BXenopus+%28Silurana%29+tropicalis%5D.fasta	874217	0						125597	0						manual correction
C2_38452	gi%7C326665514%3Ac1405-1+PREDICTED%3A+NACHT%2C+LRR+and+PYD+domains-containing+protein+3-like+%5BDanio+rerio%5D.fasta	593499	0						591436	0						manual correction
C2_102447	gi%7C348544687%3Ac1406-1+PREDICTED%3A+NACHT%2C+LRR+and+PYD+domains-containing+protein+3-like+%5BOreochromis+niloticus%5D.fasta	888677	0						885017	0						manual correction
C2_29922	gi%7C326681316%3Ac1161-1+PREDICTED%3A+retrotransposable+element+Tf2+155+kDa+protein+type+1-like%2C+partial+%5BDanio+rerio%5D.fasta	457991	0						458706	0						manual correction
C2_102602	tr%7CQ5TLN1%7CQ5TLN1_ANGJA+Reverse+transcriptase+OS%3DAnguilla+japonica+PE%3D4+SV%3D1.fasta	280501	0						348868	0						manual correction
C2_103540	gi%7C348543269%3Ac855-1+PREDICTED%3A+hypothetical+protein+LOC100690784+%5BOreochromis+niloticus%5D.fasta	379241	0						376599	0						manual correction
C2_47537	sp%7CP20273%7CCD22_HUMAN+B-cell+receptor+CD22+OS%3DHomo+sapiens+GN%3DCD22+PE%3D1+SV%3D2.fasta	493322	0						686368	0						manual correction
C2_65778	sp%7CQ7TS63%7CZFAT_MOUSE+Zinc+finger+protein+ZFAT+OS%3DMus+musculus+GN%3DZfat+PE%3D1+SV%3D2.fasta	433693	0						434722	0						manual correction
C2_33270	gi%7C115937223%3Ac1320-1+PREDICTED%3A+similar+to+LReO_3+%5BStrongylocentrotus+purpuratus%5D.fasta	737553	0						838306	0						manual correction
FM143863	gi%7C115613219%3Ac3195-1+PREDICTED%3A+similar+to+helentron+4+helitron-like+transposon+replicase%2Fhelicase%2Fendonuclease+%28hel_dr4%29%2C+partial+%5BStrongylocentrotus+purpuratus%5D.fasta	864057	0						822946	0						manual correction
C2_106891	gi%7C326676757%3Ac11537-1+PREDICTED%3A+hypothetical+protein+LOC557772+%5BDanio+rerio%5D.fasta	324977	0						326048	0						manual correction
C2_19658	gi%7C326676757%3Ac11537-1+PREDICTED%3A+hypothetical+protein+LOC557772+%5BDanio+rerio%5D.fasta	575776	0						253985	0						manual correction
C2_6539	gi%7C326676757%3Ac11537-1+PREDICTED%3A+hypothetical+protein+LOC557772+%5BDanio+rerio%5D.fasta	363677	0						356997	0						manual correction
C2_110715	tr%7CQ2NJC3%7CQ2NJC3_AYWBP+Putative+uncharacterized+protein+OS%3DAster+yellows+witches%27-broom+phytoplasma+%28strain+AYWB%29+GN%3DAYWB_353+PE%3D4+SV%3D1.fasta	138351	0						135516	0						manual correction
C2_75072	gi%7C326676757%3Ac11537-1+PREDICTED%3A+hypothetical+protein+LOC557772+%5BDanio+rerio%5D.fasta	352811	0						351498	0						manual correction
C2_25182	gi%7C326676757%3Ac11537-1+PREDICTED%3A+hypothetical+protein+LOC557772+%5BDanio+rerio%5D.fasta	367054	0						362227	0						manual correction
C2_98644	gi%7C326676757%3Ac11537-1+PREDICTED%3A+hypothetical+protein+LOC557772+%5BDanio+rerio%5D.fasta	333658	0						329694	0						manual correction
C2_3829	sp%7CQ6PZE0%7CMUC19_MOUSE+Mucin-19+OS%3DMus+musculus+GN%3DMuc19+PE%3D2+SV%3D2.fasta	238459	0						312593	0						manual correction
C2_104839	gi%7C348513292%3Ac482-1+PREDICTED%3A+wiskott-Aldrich+syndrome+protein+family+member+2-like+%5BOreochromis+niloticus%5D.fasta	19442	0						170588	0						manual correction
C2_115343	gi%7C38707989%3Ac496-1+xaa-Pro+dipeptidase+%5BDanio+rerio%5D.fasta	148367	0						156513	0						manual correction
C2_10773	sp%7CO01761%7CUNC89_CAEEL+Muscle+M-line+assembly+protein+unc-89+OS%3DCaenorhabditis+elegans+GN%3Dunc-89+PE%3D1+SV%3D3.fasta	631609	0						127428	0						manual correction
C2_28244	tr%7CQ4RE92%7CQ4RE92_TETNG+Chromosome+undetermined+SCAF15134%2C+whole+genome+shotgun+sequence+OS%3DTetraodon+nigroviridis+GN%3DGSTENG00035869001+PE%3D4+SV%3D1.fasta	627843	0						778703	0						manual correction
C2_42992	sp%7CQ6IN36%7CWIPF1_RAT+WAS%2FWASL-interacting+protein+family+member+1+OS%3DRattus+norvegicus+GN%3DWipf1+PE%3D1+SV%3D2.fasta	190325	0						146485	0						manual correction
C2_97875	gi%7C348500910%3Ac656-1+PREDICTED%3A+SURP+and+G-patch+domain-containing+protein+1-like+%5BOreochromis+niloticus%5D.fasta	234017	0						362167	0						manual correction
C2_79946	gi%7C348501292%3Ac1117-1+PREDICTED%3A+LOW+QUALITY+PROTEIN%3A+roquin-like+%5BOreochromis+niloticus%5D.fasta	165467	0						165706	0						manual correction
C2_89396	gi%7C348528506%3Ac2079-1+PREDICTED%3A+ankyrin-1+%5BOreochromis+niloticus%5D.fasta	768802	0						109914	0						manual correction
C2_44829	gi%7C348503634%3Ac752-1+PREDICTED%3A+glycyl-tRNA+synthetase-like+%5BOreochromis+niloticus%5D.fasta	181424	0						179861	0						manual correction
C2_11140	sp%7CQ62261%7CSPTB2_MOUSE+Spectrin+beta+chain%2C+brain+1+OS%3DMus+musculus+GN%3DSptbn1+PE%3D1+SV%3D2.fasta	599049	0						710209	0						manual correction
C2_97533	gi%7C348504196%3Ac586-1+PREDICTED%3A+tyrosine-protein+kinase+SYK+%5BOreochromis+niloticus%5D.fasta	164377	0						159949	0						manual correction
C2_54413	tr%7CQ4SUL3%7CQ4SUL3_TETNG+Chromosome+4+SCAF13876%2C+whole+genome+shotgun+sequence+OS%3DTetraodon+nigroviridis+GN%3DGSTENG00012408001+PE%3D4+SV%3D1.fasta	137794	0						158028	0						manual correction
C2_112131	gi%7C348505486%3Ac265-1+PREDICTED%3A+methyl-CpG-binding+domain+protein+2-like+%5BOreochromis+niloticus%5D.fasta	138.69	0						146728	0						manual correction
C2_37746	gi%7C348536865%3Ac850-1+PREDICTED%3A+hypothetical+protein+LOC100694549+%5BOreochromis+niloticus%5D.fasta	900149	0						875237	0						manual correction
C2_62283	2sasA00	110292	0						456022	0						manual correction
C2_17995	tr%7CC3YKW0%7CC3YKW0_BRAFL+Putative+uncharacterized+protein+OS%3DBranchiostoma+floridae+GN%3DBRAFLDRAFT_63199+PE%3D4+SV%3D1.fasta	199968	0						198272	0						manual correction
C2_42625	gi%7C348506557%3Ac805-1+PREDICTED%3A+protein+sel-1+homolog+1+%5BOreochromis+niloticus%5D.fasta	224212	0						244.48	0						manual correction
C2_94455	gi%7C348506644%3Ac564-1+PREDICTED%3A+serine+palmitoyltransferase+2-like+%5BOreochromis+niloticus%5D.fasta	148811	0						157518	0						manual correction
C2_46487	gi%7C326676757%3Ac11537-1+PREDICTED%3A+hypothetical+protein+LOC557772+%5BDanio+rerio%5D.fasta	330591	0						285411	0						manual correction
C2_99159	gi%7C348507352%3Ac1209-1+PREDICTED%3A+ribosome-binding+protein+1-like+%5BOreochromis+niloticus%5D.fasta	447302	0						178658	0						manual correction
C2_25681	tr%7CB5DRQ7%7CB5DRQ7_DROPS+GA28568+OS%3DDrosophila+pseudoobscura+pseudoobscura+GN%3DGA28568+PE%3D4+SV%3D1.fasta	170838	0						345735	0						manual correction
C2_86162	gi%7C348507463%3Ac1008-1+PREDICTED%3A+sorbin+and+SH3+domain-containing+protein+1-like+%5BOreochromis+niloticus%5D.fasta	236008	0						234042	0						manual correction
C2_102930	gi%7C348507661%3Ac513-1+PREDICTED%3A+protein+deltex-3-like+%5BOreochromis+niloticus%5D.fasta	584949	0						716747	0						manual correction
C2_74113	gi%7C348507799%3Ac1114-1+PREDICTED%3A+disks+large-associated+protein+4-like+%5BOreochromis+niloticus%5D.fasta	155232	0						149497	0						manual correction
C2_18843	gi%7C348509013%3Ac740-1+PREDICTED%3A+nucleolar+transcription+factor+1-like+%5BOreochromis+niloticus%5D.fasta	68998	0						77396	0						manual correction
C2_8314	tr%7CG1PVR0%7CG1PVR0_MYOLU+Uncharacterized+protein+%28Fragment%29+OS%3DMyotis+lucifugus+GN%3DHMCN1+PE%3D4+SV%3D1.fasta	383127	0						370832	0						manual correction
C2_11308	gi%7C348515279%3Ac5628-1+PREDICTED%3A+hemicentin-1-like+%5BOreochromis+niloticus%5D.fasta	42204	0						459074	0						manual correction
C2_58008	sp%7CQ6R8J2%7CHEG_DANRE+Protein+HEG+OS%3DDanio+rerio+GN%3Dheg+PE%3D1+SV%3D1.fasta	779329	0						539279	0						manual correction
C2_26400	gi%7C348509823%3Ac455-1+PREDICTED%3A+coronin-1A-like+%5BOreochromis+niloticus%5D.fasta	244053	0						437.56	0						manual correction
C2_83905	gi%7C348509823%3Ac455-1+PREDICTED%3A+coronin-1A-like+%5BOreochromis+niloticus%5D.fasta	175562	0						184.22	0						manual correction
C2_74828	gi%7C348510088%3Ac1724-1+PREDICTED%3A+hypothetical+protein+LOC100691614+%5BOreochromis+niloticus%5D.fasta	324252	0						323246	0						manual correction
C2_115193	gi%7C348510463%3Ac410-1+PREDICTED%3A+bactericidal+permeability-increasing+protein-like+%5BOreochromis+niloticus%5D.fasta	116.28	0						124424	0						manual correction
C2_110169	gi%7C348510463%3Ac410-1+PREDICTED%3A+bactericidal+permeability-increasing+protein-like+%5BOreochromis+niloticus%5D.fasta	108226	0						143686	0						manual correction
C2_76390	gi%7C348510937%3Ac1242-1+PREDICTED%3A+papilin+%5BOreochromis+niloticus%5D.fasta	103469	0						116567	0						manual correction
C2_35559	sp%7CQ8WZ42%7CTITIN_HUMAN+Titin+OS%3DHomo+sapiens+GN%3DTTN+PE%3D1+SV%3D3.fasta	572368	0						736945	0						manual correction
C2_23701	sp%7CP24821%7CTENA_HUMAN+Tenascin+OS%3DHomo+sapiens+GN%3DTNC+PE%3D1+SV%3D3.fasta	851228	0						113307	0						manual correction
C2_66479	gi%7C348511785%3Ac814-1+PREDICTED%3A+hypothetical+protein+LOC100700087+%5BOreochromis+niloticus%5D.fasta	652024	0						628275	0						manual correction
C2_45919	sp%7CQ8IWY8%7CZSC29_HUMAN+Zinc+finger+and+SCAN+domain-containing+protein+29+OS%3DHomo+sapiens+GN%3DZSCAN29+PE%3D1+SV%3D2.fasta	524302	0						524604	0						manual correction
C2_8607	sp%7CQ6PFX9%7CTNKS1_MOUSE+Tankyrase-1+OS%3DMus+musculus+GN%3DTnks+PE%3D1+SV%3D1.fasta	678626	0						628927	0						manual correction
C2_82652	gi%7C301607131%3Ac957-1+PREDICTED%3A+hypothetical+protein+LOC100488659+%5BXenopus+%28Silurana%29+tropicalis%5D.fasta	771126	0						133197	0						manual correction
C2_9794	gi%7C348513653%3Ac320-1+PREDICTED%3A+annexin+A4-like+%5BOreochromis+niloticus%5D.fasta	193936	0						234335	0						manual correction
C2_80808	sp%7CO35639%7CANXA3_MOUSE+Annexin+A3+OS%3DMus+musculus+GN%3DAnxa3+PE%3D1+SV%3D4.fasta	131114	0						157.33	0						manual correction
C2_80373	gi%7C348513877%3Ac1082-1+PREDICTED%3A+rab+GTPase-activating+protein+1-like+%5BOreochromis+niloticus%5D.fasta	853522	0						162135	0						manual correction
C2_29963	gi%7C348514215%3Ac441-1+PREDICTED%3A+elongation+factor+1-gamma-like+%5BOreochromis+niloticus%5D.fasta	181449	0						270745	0						manual correction
C2_119127	gi%7C348514462%3Ac1868-1+PREDICTED%3A+neuroblast+differentiation-associated+protein+AHNAK-like+%5BOreochromis+niloticus%5D.fasta	85.4	0						937234	0						manual correction
C2_119953	gi%7C348514668%3Ac252-1+PREDICTED%3A+ATP+synthase+subunit+b%2C+mitochondrial-like+%5BOreochromis+niloticus%5D.fasta	141269	0						165229	0						manual correction
C2_84877	gi%7C348514762%3Ac5157-1+PREDICTED%3A+E3+ubiquitin-protein+ligase+UBR4+%5BOreochromis+niloticus%5D.fasta	193071	0						219668	0						manual correction
C2_95793	gi%7C348515027%3Ac543-1+PREDICTED%3A+tripartite+motif-containing+protein+7-like+%5BOreochromis+niloticus%5D.fasta	144726	0						271369	0						manual correction
C2_28605	sp%7CQ9R1X5%7CMRP5_MOUSE+Multidrug+resistance-associated+protein+5+OS%3DMus+musculus+GN%3DAbcc5+PE%3D1+SV%3D2.fasta	184967	0						648991	0						manual correction
C2_81173	gi%7C348515997%3Ac5037-1+PREDICTED%3A+uncharacterized+protein+KIAA1109-like+%5BOreochromis+niloticus%5D.fasta	235958	0						396607	0						manual correction
C2_34240	sp%7CP02454%7CCO1A1_RAT+Collagen+alpha-1%28I%29+chain+OS%3DRattus+norvegicus+GN%3DCol1a1+PE%3D1+SV%3D5.fasta	132075	0						214184	0						manual correction
C2_114603	sp%7CQ8C006%7CTRI35_MOUSE+Tripartite+motif-containing+protein+35+OS%3DMus+musculus+GN%3DTrim35+PE%3D2+SV%3D2.fasta	359301	0						387814	0						manual correction
C2_47133	gi%7C348518383%3Ac2967-1+PREDICTED%3A+collagen+alpha-1%28XII%29+chain+%5BOreochromis+niloticus%5D.fasta	146511	0						326857	0						manual correction
C2_108036	gi%7C348518447%3Ac1474-1+PREDICTED%3A+hypothetical+protein+LOC100693528+%5BOreochromis+niloticus%5D.fasta	137108	0						147128	0						manual correction
C2_100760	sp%7CQ6B966%7CNAL14_MOUSE+NACHT%2C+LRR+and+PYD+domains-containing+protein+14+OS%3DMus+musculus+GN%3DNlrp14+PE%3D2+SV%3D2.fasta	879935	0						103431	0						manual correction
C2_114935	gi%7C348519008%3Ac486-1+PREDICTED%3A+T-complex+protein+1+subunit+zeta+isoform+2+%5BOreochromis+niloticus%5D.fasta	166579	0						218692	0						manual correction
C2_42025	gi%7C348519819%3Ac1431-1+PREDICTED%3A+neurabin-1-like+%5BOreochromis+niloticus%5D.fasta	955586	0						129905	0						manual correction
C2_118190	gi%7C348519877%3Ac731-1+PREDICTED%3A+dipeptidyl+peptidase+4-like+%5BOreochromis+niloticus%5D.fasta	942876	0						831363	0						manual correction
C2_80233	gi%7C348519912%3Ac732-1+PREDICTED%3A+ankyrin+repeat+and+zinc+finger+domain-containing+protein+1-like+%5BOreochromis+niloticus%5D.fasta	129844	0						170352	0						manual correction
C2_71076	gi%7C348519970%3Ac273-1+PREDICTED%3A+eukaryotic+translation+initiation+factor+3+subunit+F-like+%5BOreochromis+niloticus%5D.fasta	119152	0						142984	0						manual correction
C2_74052	sp%7CQ49AA0%7CZN642_HUMAN+Zinc+finger+protein+642+OS%3DHomo+sapiens+GN%3DZNF642+PE%3D1+SV%3D2.fasta	424137	0						424883	0						manual correction
C2_2675	tr%7CB0CS89%7CB0CS89_LACBS+Predicted+protein+OS%3DLaccaria+bicolor+%28strain+S238N-H82+%2F+ATCC+MYA-4686%29+GN%3DLACBIDRAFT_322137+PE%3D4+SV%3D1.fasta	185825	0						690186	0						manual correction
C2_91500	tr%7CC6Y4D5%7CC6Y4D5_9NEOP+Endonuclease-reverse+transcriptase+HmRTE-e01+OS%3DHeliconius+melpomene+GN%3DHM01045+PE%3D4+SV%3D1.fasta	71693	0						113612	0						manual correction
AM980142	gi%7C348520724%3Ac1536-1+PREDICTED%3A+hypothetical+protein+LOC100708168+%5BOreochromis+niloticus%5D.fasta	200306	0						198.49	0						manual correction
C2_68332	sp%7CQ6ZQ58%7CLARP1_MOUSE+La-related+protein+1+OS%3DMus+musculus+GN%3DLarp1+PE%3D1+SV%3D2.fasta	229459	0						505.18	0						manual correction
C2_24291	gi%7C348521134%3Ac1345-1+PREDICTED%3A+testis-expressed+sequence+2+protein-like+%5BOreochromis+niloticus%5D.fasta	133886	0						141371	0						manual correction
C2_23599	sp%7CQ7TMY8%7CHUWE1_MOUSE+E3+ubiquitin-protein+ligase+HUWE1+OS%3DMus+musculus+GN%3DHuwe1+PE%3D1+SV%3D5.fasta	643.16	0						638236	0						manual correction
C2_35629	sp%7CP0C6B8%7CSVEP1_RAT+Sushi%2C+von+Willebrand+factor+type+A%2C+EGF+and+pentraxin+domain-containing+protein+1+OS%3DRattus+norvegicus+GN%3DSvep1+PE%3D1+SV%3D1.fasta	116082	0						116036	0						manual correction
C2_24298	sp%7CQ01705%7CNOTC1_MOUSE+Neurogenic+locus+notch+homolog+protein+1+OS%3DMus+musculus+GN%3DNotch1+PE%3D1+SV%3D2.fasta	372901	0						342284	0						manual correction
C2_29999	sp%7CQ6ZMW2%7CZN782_HUMAN+Zinc+finger+protein+782+OS%3DHomo+sapiens+GN%3DZNF782+PE%3D2+SV%3D1.fasta	74118	0						731983	0						manual correction
C2_63859	sp%7CQ9C0G0%7CZN407_HUMAN+Zinc+finger+protein+407+OS%3DHomo+sapiens+GN%3DZNF407+PE%3D2+SV%3D2.fasta	719969	0						719778	0						manual correction
C2_65705	gi%7C348522441%3Ac757-1+PREDICTED%3A+zinc+finger+protein+16-like+%5BOreochromis+niloticus%5D.fasta	679421	0						682529	0						manual correction
C2_119784	sp%7CQ28C65%7CEIF3K_XENTR+Eukaryotic+translation+initiation+factor+3+subunit+K+OS%3DXenopus+tropicalis+GN%3Deif3k+PE%3D2+SV%3D1.fasta	119903	0						119977	0						manual correction
C2_111356	gi%7C348523964%3Ac359-1+PREDICTED%3A+hydroxycarboxylic+acid+receptor+2-like+%5BOreochromis+niloticus%5D.fasta	849206	0						128414	0						manual correction
C2_61184	sp%7CQ6P698%7CPLSL_DANRE+Plastin-2+OS%3DDanio+rerio+GN%3Dlcp1+PE%3D2+SV%3D1.fasta	168085	0						245045	0						manual correction
C2_76869	gi%7C348524398%3Ac548-1+PREDICTED%3A+beta-hexosaminidase+subunit+beta-like+isoform+2+%5BOreochromis+niloticus%5D.fasta	134662	0						143831	0						manual correction
C2_80392	gi%7C348508318%3Ac543-1+PREDICTED%3A+von+Willebrand+factor+A+domain-containing+protein+5A-like+%5BOreochromis+niloticus%5D.fasta	90.2	0						98443	0						manual correction
C2_111935	gi%7C348508318%3Ac543-1+PREDICTED%3A+von+Willebrand+factor+A+domain-containing+protein+5A-like+%5BOreochromis+niloticus%5D.fasta	157921	0						151924	0						manual correction
C2_27651	gi%7C348524677%3Ac381-1+PREDICTED%3A+creatine+kinase+M-type-like+%5BOreochromis+niloticus%5D.fasta	204726	0						218.45	0						manual correction
C2_78315	TIGR02169	343743	0						284844	0						manual correction
C2_12700	gi%7C348525046%3Ac617-1+PREDICTED%3A+hypothetical+protein+LOC100705160+%5BOreochromis+niloticus%5D.fasta	153.67	0						320163	0						manual correction
C2_112691	tr%7CA8WGB8%7CA8WGB8_DANRE+Putative+uncharacterized+protein+%28Fragment%29+OS%3DDanio+rerio+PE%3D2+SV%3D1.fasta	325908	0						358805	0						manual correction
C2_64369	sp%7CP49711%7CCTCF_HUMAN+Transcriptional+repressor+CTCF+OS%3DHomo+sapiens+GN%3DCTCF+PE%3D1+SV%3D1.fasta	441135	0						476098	0						manual correction
C2_60036	sp%7CQ3U3I9%7CZN865_MOUSE+Zinc+finger+protein+865+OS%3DMus+musculus+GN%3DZnf865+PE%3D2+SV%3D1.fasta	610024	0						584366	0						manual correction
C2_1688	gi%7C348515313%3Ac1125-1+PREDICTED%3A+receptor-type+tyrosine-protein+phosphatase+C-like+%5BOreochromis+niloticus%5D.fasta	957461	0						120.31	0						manual correction
C2_100190	sp%7CO15084%7CANR28_HUMAN+Serine%2Fthreonine-protein+phosphatase+6+regulatory+ankyrin+repeat+subunit+A+OS%3DHomo+sapiens+GN%3DANKRD28+PE%3D1+SV%3D5.fasta	469255	0						48872	0						manual correction
C2_81284	gi%7C348527798%3Ac2496-1+PREDICTED%3A+neurogenic+locus+notch+homolog+protein+2-like+%5BOreochromis+niloticus%5D.fasta	451806	0						474053	0						manual correction
C2_28086	TIGR01171	813846	0						300056	0						manual correction
C2_80857	tr%7CQ4RLG3%7CQ4RLG3_TETNG+Chromosome+undetermined+SCAF15021%2C+whole+genome+shotgun+sequence+OS%3DTetraodon+nigroviridis+GN%3DGSTENG00032501001+PE%3D4+SV%3D1.fasta	569683	0						501209	0						manual correction
C2_88305	gi%7C326677232%3Ac830-1+PREDICTED%3A+hypothetical+protein+LOC100038781%2C+partial+%5BDanio+rerio%5D.fasta	169091	0						146571	0						manual correction
C2_90773	gi%7C348529354%3Ac1773-1+PREDICTED%3A+centrosomal+protein+of+192+kDa-like+%5BOreochromis+niloticus%5D.fasta	510719	0						50.59	0						manual correction
C2_84982	gi%7C348529784%3Ac622-1+PREDICTED%3A+phosphoglucomutase-1+%5BOreochromis+niloticus%5D.fasta	227565	0						398682	0						manual correction
C2_99160	1okcA00	111809	0						285557	0						manual correction
C2_981	gi%7C348531361%3Ac464-1+PREDICTED%3A+hypothetical+protein+LOC100706769+%5BOreochromis+niloticus%5D.fasta	143078	0						235795	0						manual correction
C2_106749	gi%7C348532043%3Ac445-1+PREDICTED%3A+eukaryotic+translation+initiation+factor+3+subunit+E-A-like+%5BOreochromis+niloticus%5D.fasta	210.85	0						269119	0						manual correction
C2_99118	gi%7C348532430%3Ac493-1+PREDICTED%3A+myosin-binding+protein+H-like+%5BOreochromis+niloticus%5D.fasta	762781	0						708766	0						manual correction
C2_104974	gi%7C348532672%3Ac378-1+PREDICTED%3A+arsenite+methyltransferase-like+%5BOreochromis+niloticus%5D.fasta	149874	0						244588	0						manual correction
C2_18083	gi%7C348533337%3Ac1486-1+PREDICTED%3A+hemicentin-1-like+%5BOreochromis+niloticus%5D.fasta	150106	0						221226	0						manual correction
C2_18563	gi%7C348533337%3Ac1486-1+PREDICTED%3A+hemicentin-1-like+%5BOreochromis+niloticus%5D.fasta	130.99	0						246101	0						manual correction
C2_58911	gi%7C348533638%3Ac492-1+PREDICTED%3A+DENN+domain-containing+protein+2D-like+%5BOreochromis+niloticus%5D.fasta	215149	0						226268	0						manual correction
C2_104805	gi%7C115621271%3Ac852-1+PREDICTED%3A+similar+to+endonuclease%2Freverse+transcriptase+%5BStrongylocentrotus+purpuratus%5D.fasta	339209	0						383514	0						manual correction
C2_4257	gi%7C242022528%3Ac10733-1+Titin%2C+putative+%5BPediculus+humanus+corporis%5D.fasta	472373	0						183263	0						manual correction
C2_19853	gi%7C348534865%3Ac5669-1+PREDICTED%3A+nebulin-like+%5BOreochromis+niloticus%5D.fasta	242458	0						528014	0						manual correction
C2_64245	sp%7CP0CJ78%7CZN865_HUMAN+Zinc+finger+protein+865+OS%3DHomo+sapiens+GN%3DZNF865+PE%3D3+SV%3D1.fasta	571231	0						607431	0						manual correction
C2_56652	Aa_trans	616629	0						246548	0						manual correction
C2_108419	gi%7C348537078%3Ac674-1+PREDICTED%3A+eukaryotic+translation+initiation+factor+3+subunit+B+%5BOreochromis+niloticus%5D.fasta	236598	0						434.48	0						manual correction
C2_29933	gi%7C348537470%3Ac577-1+PREDICTED%3A+moesin-like+%5BOreochromis+niloticus%5D.fasta	238209	0						341857	0						manual correction
C2_77651	gi%7C348537897%3Ac380-1+PREDICTED%3A+creatine+kinase+M-type-like+%5BOreochromis+niloticus%5D.fasta	103372	0						836076	0						manual correction
C2_119347	gi%7C348537897%3Ac380-1+PREDICTED%3A+creatine+kinase+M-type-like+%5BOreochromis+niloticus%5D.fasta	181508	0						185976	0						manual correction
C2_118963	gi%7C348537897%3Ac380-1+PREDICTED%3A+creatine+kinase+M-type-like+%5BOreochromis+niloticus%5D.fasta	116356	0						118046	0						manual correction
C2_43225	gi%7C348538499%3Ac1402-1+PREDICTED%3A+vacuolar+protein+sorting-associated+protein+8+homolog+%5BOreochromis+niloticus%5D.fasta	140.51	0						251795	0						manual correction
C2_113598	sp%7CP53004%7CBIEA_HUMAN+Biliverdin+reductase+A+OS%3DHomo+sapiens+GN%3DBLVRA+PE%3D1+SV%3D2.fasta	528091	0						527994	0						manual correction
C2_3354	sp%7CQ8C827%7CZFP62_MOUSE+Zinc+finger+protein+62+OS%3DMus+musculus+GN%3DZfp62+PE%3D2+SV%3D1.fasta	152622	0						169424	0						manual correction
C2_62790	gi%7C348544609%3Ac933-1+PREDICTED%3A+protein+NLRC3-like+%5BOreochromis+niloticus%5D.fasta	510844	0						517953	0						manual correction
C2_654	sp%7CP08572%7CCO4A2_HUMAN+Collagen+alpha-2%28IV%29+chain+OS%3DHomo+sapiens+GN%3DCOL4A2+PE%3D1+SV%3D4.fasta	473669	0						47755	0						manual correction
C2_15769	gi%7C348539638%3Ac1352-1+PREDICTED%3A+collagen+alpha-2%28I%29+chain-like+isoform+2+%5BOreochromis+niloticus%5D.fasta	152572	0						139232	0						manual correction
C2_104011	gi%7C348539908%3Ac235-1+PREDICTED%3A+V-set+domain-containing+T-cell+activation+inhibitor+1-like+%5BOreochromis+niloticus%5D.fasta	558889	0						479616	0						manual correction
C2_111473	gi%7C348539918%3Ac736-1+PREDICTED%3A+hypothetical+protein+LOC100705369+%5BOreochromis+niloticus%5D.fasta	888048	0						890563	0						manual correction
C2_46324	tr%7CQ4S523%7CQ4S523_TETNG+Chromosome+6+SCAF14737%2C+whole+genome+shotgun+sequence+OS%3DTetraodon+nigroviridis+GN%3DGSTENG00023922001+PE%3D4+SV%3D1.fasta	113044	0						112.51	0						manual correction
C2_102789	gi%7C348540235%3Ac665-1+PREDICTED%3A+replication+protein+A+70+kDa+DNA-binding+subunit-like+%5BOreochromis+niloticus%5D.fasta	161725	0						167321	0						manual correction
C2_45447	gi%7C348540261%3Ac1012-1+PREDICTED%3A+hypothetical+protein+LOC100707133+%5BOreochromis+niloticus%5D.fasta	106721	0						117955	0						manual correction
C2_103481	gi%7C348540261%3Ac1012-1+PREDICTED%3A+hypothetical+protein+LOC100707133+%5BOreochromis+niloticus%5D.fasta	104.39	0						105285	0						manual correction
C2_113153	gi%7C348541253%3Ac634-1+PREDICTED%3A+nucleolar+GTP-binding+protein+1+%5BOreochromis+niloticus%5D.fasta	135166	0						142828	0						manual correction
C2_79683	gi%7C348541257%3Ac1201-1+PREDICTED%3A+hypothetical+protein+LOC100691760+%5BOreochromis+niloticus%5D.fasta	790176	0						803206	0						manual correction
C2_116826	gi%7C348541569%3Ac413-1+PREDICTED%3A+E3+ubiquitin%2FISG15+ligase+TRIM25-like+%5BOreochromis+niloticus%5D.fasta	162559	0						162024	0						manual correction
C2_101869	gi%7C348541259%3Ac969-1+PREDICTED%3A+E3+ubiquitin%2FISG15+ligase+TRIM25-like+%5BOreochromis+niloticus%5D.fasta	189169	0						314367	0						manual correction
C2_107117	gi%7C348544566%3Ac790-1+PREDICTED%3A+zinc+finger+protein+845-like%2C+partial+%5BOreochromis+niloticus%5D.fasta	118399	0						220.6	0						manual correction
C2_7666	sp%7CQ05623%7CMYBPH_CHICK+Myosin-binding+protein+H+OS%3DGallus+gallus+GN%3DMYBPH+PE%3D1+SV%3D1.fasta	590247	0						151.52	0						manual correction
C2_9402	gi%7C348541917%3Ac31769-1+PREDICTED%3A+titin+%5BOreochromis+niloticus%5D.fasta	489768	0						260486	0						manual correction
C2_80010	gi%7C348541917%3Ac31769-1+PREDICTED%3A+titin+%5BOreochromis+niloticus%5D.fasta	111265	0						189202	0						manual correction
C2_11982	sp%7CQ90688%7CMYPC3_CHICK+Myosin-binding+protein+C%2C+cardiac-type+OS%3DGallus+gallus+GN%3DMYBPC3+PE%3D1+SV%3D3.fasta	669586	0						788634	0						manual correction
C2_71470	gi%7C348541917%3Ac31769-1+PREDICTED%3A+titin+%5BOreochromis+niloticus%5D.fasta	115979	0						171879	0						manual correction
C2_724	sp%7CA4IFW2%7CPTPRF_DANRE+Receptor-type+tyrosine-protein+phosphatase+F+OS%3DDanio+rerio+GN%3Dptprf+PE%3D2+SV%3D1.fasta	428113	0						709792	0						manual correction
C2_65032	gi%7C348541917%3Ac31769-1+PREDICTED%3A+titin+%5BOreochromis+niloticus%5D.fasta	510273	0						125563	0						manual correction
C2_42284	gi%7C348541917%3Ac31769-1+PREDICTED%3A+titin+%5BOreochromis+niloticus%5D.fasta	125143	0						344892	0						manual correction
C2_119142	TIGR00483	110626	0						142306	0						manual correction
C2_13028	gi%7C348544566%3Ac790-1+PREDICTED%3A+zinc+finger+protein+845-like%2C+partial+%5BOreochromis+niloticus%5D.fasta	245881	0						364941	0						manual correction
C2_117877	gi%7C348542515%3Ac240-1+PREDICTED%3A+complement+C1q+tumor+necrosis+factor-related+protein+3-like+%5BOreochromis+niloticus%5D.fasta	529713	0						631221	0						manual correction
C2_49736	gi%7C348542720%3Ac222-1+PREDICTED%3A+B-cell+antigen+receptor+complex-associated+protein+alpha+chain-like+%5BOreochromis+niloticus%5D.fasta	942744	0						123698	0						manual correction
C2_37118	gi%7C348542760%3Ac1023-1+PREDICTED%3A+hemicentin-1-like+%5BOreochromis+niloticus%5D.fasta	939779	0						103435	0						manual correction
C2_93811	gi%7C348542864%3Ac562-1+PREDICTED%3A+tripartite+motif-containing+protein+16-like+%5BOreochromis+niloticus%5D.fasta	128903	0						166.88	0						manual correction
C2_26137	gi%7C348534465%3Ac802-1+PREDICTED%3A+protein+FAM55C-like+%5BOreochromis+niloticus%5D.fasta	474031	0						475242	0						manual correction
C2_52654	gi%7C326665514%3Ac1405-1+PREDICTED%3A+NACHT%2C+LRR+and+PYD+domains-containing+protein+3-like+%5BDanio+rerio%5D.fasta	519181	0						51.42	0						manual correction
C2_102914	gi%7C348543027%3Ac180-1+PREDICTED%3A+immunoglobulin+omega+chain-like+%5BOreochromis+niloticus%5D.fasta	117.24	0						180283	0						manual correction
C2_93836	gi%7C348543027%3Ac180-1+PREDICTED%3A+immunoglobulin+omega+chain-like+%5BOreochromis+niloticus%5D.fasta	130.8	0						181876	0						manual correction
C2_44453	gi%7C348543027%3Ac180-1+PREDICTED%3A+immunoglobulin+omega+chain-like+%5BOreochromis+niloticus%5D.fasta	109126	0						147314	0						manual correction
C2_119907	gi%7C348543027%3Ac180-1+PREDICTED%3A+immunoglobulin+omega+chain-like+%5BOreochromis+niloticus%5D.fasta	123871	0						184.1	0						manual correction
C2_34142	gi%7C348543027%3Ac180-1+PREDICTED%3A+immunoglobulin+omega+chain-like+%5BOreochromis+niloticus%5D.fasta	127515	0						182682	0						manual correction
C2_112710	gi%7C348543027%3Ac180-1+PREDICTED%3A+immunoglobulin+omega+chain-like+%5BOreochromis+niloticus%5D.fasta	129184	0						178727	0						manual correction
C2_108687	gi%7C348543027%3Ac180-1+PREDICTED%3A+immunoglobulin+omega+chain-like+%5BOreochromis+niloticus%5D.fasta	128049	0						194292	0						manual correction
C2_101301	tr%7CQ569A8%7CQ569A8_RAT+RGD1359684+protein+OS%3DRattus+norvegicus+GN%3DLOC290071+PE%3D2+SV%3D1.fasta	513293	0						555557	0						manual correction
C2_108964	gi%7C348543027%3Ac180-1+PREDICTED%3A+immunoglobulin+omega+chain-like+%5BOreochromis+niloticus%5D.fasta	130684	0						138287	0						manual correction
C2_101939	gi%7C348543027%3Ac180-1+PREDICTED%3A+immunoglobulin+omega+chain-like+%5BOreochromis+niloticus%5D.fasta	941915	0						121.86	0						manual correction
C2_103765	gi%7C348543027%3Ac180-1+PREDICTED%3A+immunoglobulin+omega+chain-like+%5BOreochromis+niloticus%5D.fasta	950507	0						127349	0						manual correction
C2_107218	gi%7C348543027%3Ac180-1+PREDICTED%3A+immunoglobulin+omega+chain-like+%5BOreochromis+niloticus%5D.fasta	123359	0						165329	0						manual correction
C2_112506	gi%7C348543027%3Ac180-1+PREDICTED%3A+immunoglobulin+omega+chain-like+%5BOreochromis+niloticus%5D.fasta	154147	0						202488	0						manual correction
C2_28725	gi%7C348544566%3Ac790-1+PREDICTED%3A+zinc+finger+protein+845-like%2C+partial+%5BOreochromis+niloticus%5D.fasta	145781	0						267601	0						manual correction
C2_116849	gi%7C348534451%3Ac587-1+PREDICTED%3A+hypothetical+protein+LOC100701403+%5BOreochromis+niloticus%5D.fasta	165057	0						267711	0						manual correction
C2_119580	gi%7C348544566%3Ac790-1+PREDICTED%3A+zinc+finger+protein+845-like%2C+partial+%5BOreochromis+niloticus%5D.fasta	838525	0						989959	0						manual correction
C2_120766	gi%7C348544566%3Ac790-1+PREDICTED%3A+zinc+finger+protein+845-like%2C+partial+%5BOreochromis+niloticus%5D.fasta	758861	0						749017	0						manual correction
C2_20881	gi%7C348534635%3Ac744-1+PREDICTED%3A+tripartite+motif-containing+protein+39-like+%5BOreochromis+niloticus%5D.fasta	155205	0						185059	0						manual correction
C2_100720	gi%7C348543027%3Ac180-1+PREDICTED%3A+immunoglobulin+omega+chain-like+%5BOreochromis+niloticus%5D.fasta	998955	0						125.72	0						manual correction
C2_83094	gi%7C348543027%3Ac180-1+PREDICTED%3A+immunoglobulin+omega+chain-like+%5BOreochromis+niloticus%5D.fasta	986877	0						126837	0						manual correction
C2_104288	gi%7C348543027%3Ac180-1+PREDICTED%3A+immunoglobulin+omega+chain-like+%5BOreochromis+niloticus%5D.fasta	113074	0						132144	0						manual correction
C2_100214	gi%7C348543027%3Ac180-1+PREDICTED%3A+immunoglobulin+omega+chain-like+%5BOreochromis+niloticus%5D.fasta	968907	0						115667	0						manual correction
C2_106522	gi%7C348544566%3Ac790-1+PREDICTED%3A+zinc+finger+protein+845-like%2C+partial+%5BOreochromis+niloticus%5D.fasta	930714	0						960842	0						manual correction
C2_102690	gi%7C348544566%3Ac790-1+PREDICTED%3A+zinc+finger+protein+845-like%2C+partial+%5BOreochromis+niloticus%5D.fasta	773451	0						899334	0						manual correction
C2_112778	gi%7C348544566%3Ac790-1+PREDICTED%3A+zinc+finger+protein+845-like%2C+partial+%5BOreochromis+niloticus%5D.fasta	883248	0						101499	0						manual correction
C2_120855	gi%7C348544566%3Ac790-1+PREDICTED%3A+zinc+finger+protein+845-like%2C+partial+%5BOreochromis+niloticus%5D.fasta	793666	0						77772	0						manual correction
C2_121321	gi%7C348544566%3Ac790-1+PREDICTED%3A+zinc+finger+protein+845-like%2C+partial+%5BOreochromis+niloticus%5D.fasta	91838	0						92284	0						manual correction
C2_103072	gi%7C348544566%3Ac790-1+PREDICTED%3A+zinc+finger+protein+845-like%2C+partial+%5BOreochromis+niloticus%5D.fasta	948853	0						122246	0						manual correction
C2_83607	gi%7C348544566%3Ac790-1+PREDICTED%3A+zinc+finger+protein+845-like%2C+partial+%5BOreochromis+niloticus%5D.fasta	973218	0						158.4	0						manual correction
C2_121182	gi%7C348544566%3Ac790-1+PREDICTED%3A+zinc+finger+protein+845-like%2C+partial+%5BOreochromis+niloticus%5D.fasta	914887	0						133497	0						manual correction
C2_103965	gi%7C348544566%3Ac790-1+PREDICTED%3A+zinc+finger+protein+845-like%2C+partial+%5BOreochromis+niloticus%5D.fasta	81703	0						119477	0						manual correction
C2_100372	gi%7C348543027%3Ac180-1+PREDICTED%3A+immunoglobulin+omega+chain-like+%5BOreochromis+niloticus%5D.fasta	114365	0						133934	0						manual correction
C2_102343	gi%7C348543027%3Ac180-1+PREDICTED%3A+immunoglobulin+omega+chain-like+%5BOreochromis+niloticus%5D.fasta	868367	0						992956	0						manual correction
C2_103294	gi%7C348543027%3Ac180-1+PREDICTED%3A+immunoglobulin+omega+chain-like+%5BOreochromis+niloticus%5D.fasta	989758	0						112397	0						manual correction
C2_103803	gi%7C348543027%3Ac180-1+PREDICTED%3A+immunoglobulin+omega+chain-like+%5BOreochromis+niloticus%5D.fasta	113768	0						130618	0						manual correction
C2_26702	2cqvA00	327719	0						101712	0						manual correction
C2_105775	gi%7C348544426%3Ac664-1+PREDICTED%3A+galactocerebrosidase-like+%5BOreochromis+niloticus%5D.fasta	218814	0						337.3	0						manual correction
C2_66672	sp%7CO00481%7CBT3A1_HUMAN+Butyrophilin+subfamily+3+member+A1+OS%3DHomo+sapiens+GN%3DBTN3A1+PE%3D1+SV%3D3.fasta	340824	0						340812	0						manual correction
C2_35756	sp%7CQ6MG97%7CBTNL2_RAT+Butyrophilin-like+protein+2+OS%3DRattus+norvegicus+GN%3DBtnl2+PE%3D3+SV%3D1.fasta	531808	0						510042	0						manual correction
C2_26939	gi%7C348544339%3Ac651-1+PREDICTED%3A+hypothetical+protein+LOC100692233+%5BOreochromis+niloticus%5D.fasta	131557	0						287574	0						manual correction
C2_103836	gi%7C348543027%3Ac180-1+PREDICTED%3A+immunoglobulin+omega+chain-like+%5BOreochromis+niloticus%5D.fasta	133218	0						146182	0						manual correction
C2_118438	gi%7C348543027%3Ac180-1+PREDICTED%3A+immunoglobulin+omega+chain-like+%5BOreochromis+niloticus%5D.fasta	124988	0						125365	0						manual correction
C2_121285	gi%7C348543027%3Ac180-1+PREDICTED%3A+immunoglobulin+omega+chain-like+%5BOreochromis+niloticus%5D.fasta	133442	0						171845	0						manual correction
C2_109491	gi%7C348543027%3Ac180-1+PREDICTED%3A+immunoglobulin+omega+chain-like+%5BOreochromis+niloticus%5D.fasta	737794	0						709431	0						manual correction
C2_113646	gi%7C348543027%3Ac180-1+PREDICTED%3A+immunoglobulin+omega+chain-like+%5BOreochromis+niloticus%5D.fasta	135317	0						172089	0						manual correction
C2_112109	gi%7C348543027%3Ac180-1+PREDICTED%3A+immunoglobulin+omega+chain-like+%5BOreochromis+niloticus%5D.fasta	113.22	0						103532	0						manual correction
C2_46382	gi%7C348520933%3Ac499-1+PREDICTED%3A+nuclear+factor+1+X-type+%5BOreochromis+niloticus%5D.fasta	141264	0						304444	0						manual correction
C2_33076	sp%7CA1A5H6%7CCNOT1_DANRE+CCR4-NOT+transcription+complex+subunit+1+OS%3DDanio+rerio+GN%3Dcnot1+PE%3D2+SV%3D1.fasta	244781	0						247742	0						manual correction
C2_86224	sp%7CA2A4P0%7CDHX8_MOUSE+ATP-dependent+RNA+helicase+DHX8+OS%3DMus+musculus+GN%3DDhx8+PE%3D2+SV%3D1.fasta	161514	0						161888	0						manual correction
C2_88541	sp%7CA2ASS6%7CTITIN_MOUSE+Titin+OS%3DMus+musculus+GN%3DTtn+PE%3D1+SV%3D1.fasta	127896	0						128124	0						manual correction
C2_13595	sp%7CA2ASS6%7CTITIN_MOUSE+Titin+OS%3DMus+musculus+GN%3DTtn+PE%3D1+SV%3D1.fasta	170116	0						385809	0						manual correction
C2_12551	gi%7C326666404%3Ac2728-1+PREDICTED%3A+titin+%5BDanio+rerio%5D.fasta	551645	0						525368	0						manual correction
C2_78260	sp%7CP15144%7CAMPN_HUMAN+Aminopeptidase+N+OS%3DHomo+sapiens+GN%3DANPEP+PE%3D1+SV%3D4.fasta	120518	0						144824	0						manual correction
C2_10503	sp%7CQ6JEL3%7CKLH10_RAT+Kelch-like+protein+10+OS%3DRattus+norvegicus+GN%3DKlhl10+PE%3D2+SV%3D1.fasta	625878	0						702624	0						manual correction
C2_28374	gi%7C348523197%3Ac1115-1+PREDICTED%3A+tyrosine-protein+kinase+JAK2-like+%5BOreochromis+niloticus%5D.fasta	747437	0						935692	0						manual correction
C2_17252	sp%7CP0C7U4%7CC3AR_DANRE+C3a+anaphylatoxin+chemotactic+receptor+OS%3DDanio+rerio+GN%3Dc3ar1+PE%3D3+SV%3D1.fasta	56135	0						607373	0						manual correction
C2_92353	Trypsin	421817	0						743319	0						manual correction
C2_8052	sp%7CQ63638%7CSPEG_RAT+Striated+muscle-specific+serine%2Fthreonine-protein+kinase+OS%3DRattus+norvegicus+GN%3DSpeg+PE%3D2+SV%3D2.fasta	502271	0						596892	0						manual correction
C2_58710	sp%7CP06333%7CTCB1_RABIT+T-cell+receptor+beta+chain+ANA+11+OS%3DOryctolagus+cuniculus+PE%3D4+SV%3D1.fasta	482652	0						383214	0						manual correction
C2_114853	sp%7CP08037%7CB4GT1_BOVIN+Beta-1%2C4-galactosyltransferase+1+OS%3DBos+taurus+GN%3DB4GALT1+PE%3D1+SV%3D3.fasta	194552	0						226824	0						manual correction
C2_63094	sp%7CP08122%7CCO4A2_MOUSE+Collagen+alpha-2%28IV%29+chain+OS%3DMus+musculus+GN%3DCol4a2+PE%3D2+SV%3D4.fasta	555059	0						597973	0						manual correction
C2_28152	sp%7CQ69566%7CU88_HHV6U+Uncharacterized+protein+U88+OS%3DHuman+herpesvirus+6A+%28strain+Uganda-1102%29+GN%3DU88+PE%3D4+SV%3D1.fasta	969444	0						969444	0						manual correction
C2_43456	sp%7CP16581%7CLYAM2_HUMAN+E-selectin+OS%3DHomo+sapiens+GN%3DSELE+PE%3D1+SV%3D1.fasta	595705	0						591771	0						manual correction
C2_56063	sp%7CP18615%7CNELFE_HUMAN+Negative+elongation+factor+E+OS%3DHomo+sapiens+GN%3DRDBP+PE%3D1+SV%3D3.fasta	649126	0						192398	0						manual correction
C2_24615	sp%7CQ2I689%7CPLAL1_PIG+Zinc+finger+protein+PLAGL1+OS%3DSus+scrofa+GN%3DPLAGL1+PE%3D2+SV%3D1.fasta	679473	0						670329	0						manual correction
C2_64180	TIGR01692	808824	0						145122	0						manual correction
C2_4769	sp%7CQ5REE8%7CRPA2_PONAB+DNA-directed+RNA+polymerase+I+subunit+RPA2+OS%3DPongo+abelii+GN%3DPOLR1B+PE%3D2+SV%3D1.fasta	111759	0						328725	0						manual correction
C2_116491	gi%7C348527762%3Ac463-1+PREDICTED%3A+coagulation+factor+XII-like+%5BOreochromis+niloticus%5D.fasta	55098	0						551361	0						manual correction
C2_94125	sp%7CP36916%7CGNL1_MOUSE+Guanine+nucleotide-binding+protein-like+1+OS%3DMus+musculus+GN%3DGnl1+PE%3D1+SV%3D4.fasta	92018	0						918977	0						manual correction
C2_85747	sp%7CP41778%7CPBX1_MOUSE+Pre-B-cell+leukemia+transcription+factor+1+OS%3DMus+musculus+GN%3DPbx1+PE%3D1+SV%3D2.fasta	240233	0						305.9	0						manual correction
C2_117450	2j5gK00	44637	0						100904	0						manual correction
C2_74970	TIGR01974	125362	0						236702	0						manual correction
C2_114074	sp%7CP48999%7CLOX5_MOUSE+Arachidonate+5-lipoxygenase+OS%3DMus+musculus+GN%3DAlox5+PE%3D1+SV%3D3.fasta	110135	0						116344	0						manual correction
C2_4441	1xkuA00	132625	0						266038	0						manual correction
C2_33959	sp%7CP53995%7CAPC1_MOUSE+Anaphase-promoting+complex+subunit+1+OS%3DMus+musculus+GN%3DAnapc1+PE%3D1+SV%3D2.fasta	221756	0						414635	0						manual correction
C2_78802	Trypsin	109278	0						158621	0						manual correction
C2_104539	sp%7CO15381%7CNVL_HUMAN+Nuclear+valosin-containing+protein-like+OS%3DHomo+sapiens+GN%3DNVL+PE%3D1+SV%3D1.fasta	468674	0						468573	0						manual correction
C2_81360	sp%7CP79098%7CAMPN_BOVIN+Aminopeptidase+N+OS%3DBos+taurus+GN%3DANPEP+PE%3D2+SV%3D4.fasta	156598	0						155458	0						manual correction
C2_119975	gi%7C348532793%3Ac225-1+PREDICTED%3A+calcium-binding+protein+1-like+%5BOreochromis+niloticus%5D.fasta	624769	0						594547	0						manual correction
C2_113657	sp%7CP84169%7CPSD13_CHICK+26S+proteasome+non-ATPase+regulatory+subunit+13+OS%3DGallus+gallus+GN%3DPSMD13+PE%3D1+SV%3D1.fasta	222941	0						495186	0						manual correction
C2_45928	sp%7CQ2VLH6%7CC163A_MOUSE+Scavenger+receptor+cysteine-rich+type+1+protein+M130+OS%3DMus+musculus+GN%3DCd163+PE%3D1+SV%3D2.fasta	644266	0						95877	0						manual correction
C2_26540	tr%7CF1M321%7CF1M321_RAT+Uncharacterized+protein+%28Fragment%29+OS%3DRattus+norvegicus+PE%3D4+SV%3D1.fasta	181048	0						575984	0						manual correction
C2_3308	sp%7CQ8TF32%7CZN431_HUMAN+Zinc+finger+protein+431+OS%3DHomo+sapiens+GN%3DZNF431+PE%3D2+SV%3D2.fasta	240.13	0						283257	0						manual correction
C2_61337	sp%7CQ02817%7CMUC2_HUMAN+Mucin-2+OS%3DHomo+sapiens+GN%3DMUC2+PE%3D1+SV%3D2.fasta	305544	0						118553	0						manual correction
C2_82960	gi%7C348506184%3Ac2574-1+PREDICTED%3A+otogelin-like+%5BOreochromis+niloticus%5D.fasta	407248	0						411909	0						manual correction
C2_42234	TIGR00962	271495	0						283058	0						manual correction
C2_90935	sp%7CO55081%7CRBL2_RAT+Retinoblastoma-like+protein+2+OS%3DRattus+norvegicus+GN%3DRbl2+PE%3D1+SV%3D1.fasta	801969	0						73515	0						manual correction
C2_109898	sp%7CQ0P5C0%7CLMF1_BOVIN+Lipase+maturation+factor+1+OS%3DBos+taurus+GN%3DLMF1+PE%3D2+SV%3D1.fasta	127345	0						151866	0						manual correction
C2_51456	sp%7CQ0V898%7CNELFE_BOVIN+Negative+elongation+factor+E+OS%3DBos+taurus+GN%3DRDBP+PE%3D2+SV%3D1.fasta	176134	0						201357	0						manual correction
C2_44597	sp%7CQ0VGW6%7CS12A9_XENLA+Solute+carrier+family+12+member+9+OS%3DXenopus+laevis+GN%3Dslc12a9+PE%3D2+SV%3D1.fasta	151312	0						158.32	0						manual correction
C2_38200	sp%7CQ12830%7CBPTF_HUMAN+Nucleosome-remodeling+factor+subunit+BPTF+OS%3DHomo+sapiens+GN%3DBPTF+PE%3D1+SV%3D3.fasta	243073	0						451541	0						manual correction
C2_33029	sp%7CO60281%7CZN292_HUMAN+Zinc+finger+protein+292+OS%3DHomo+sapiens+GN%3DZNF292+PE%3D1+SV%3D3.fasta	434789	0						430.53	0						manual correction
C2_94960	sp%7CQ91ZP3%7CLPIN1_MOUSE+Phosphatidate+phosphatase+LPIN1+OS%3DMus+musculus+GN%3DLpin1+PE%3D1+SV%3D1.fasta	210707	0						243027	0						manual correction
C2_80327	gi%7C73611912%3Ac251-1+zinc+finger+protein+570-like+%5BDanio+rerio%5D.fasta	970029	0						975324	0						manual correction
C2_12115	sp%7CQ1LYE3%7CZN143_DANRE+Zinc+finger+protein+143+OS%3DDanio+rerio+GN%3Dznf143+PE%3D2+SV%3D2.fasta	266733	0						522.23	0						manual correction
C2_12147	tr%7CF1QQV5%7CF1QQV5_DANRE+Uncharacterized+protein+%28Fragment%29+OS%3DDanio+rerio+PE%3D4+SV%3D1.fasta	158671	0						504556	0						manual correction
C2_83396	sp%7CP02463%7CCO4A1_MOUSE+Collagen+alpha-1%28IV%29+chain+OS%3DMus+musculus+GN%3DCol4a1+PE%3D2+SV%3D4.fasta	119247	0						214044	0						manual correction
FM144661	sp%7CQ4LDE5%7CSVEP1_HUMAN+Sushi%2C+von+Willebrand+factor+type+A%2C+EGF+and+pentraxin+domain-containing+protein+1+OS%3DHomo+sapiens+GN%3DSVEP1+PE%3D1+SV%3D3.fasta	387252	0						379278	0						manual correction
C2_91059	sp%7CQ45VK7%7CDYHC2_MOUSE+Cytoplasmic+dynein+2+heavy+chain+1+OS%3DMus+musculus+GN%3DDync2h1+PE%3D1+SV%3D1.fasta	206637	0						635423	0						manual correction
C2_56862	sp%7CQ499B3%7CKANL3_DANRE+KAT8+regulatory+NSL+complex+subunit+3+OS%3DDanio+rerio+GN%3Dkansl3+PE%3D2+SV%3D1.fasta	114631	0						153334	0						manual correction
C2_120113	sp%7CQ90YS4%7CRSSA_ICTPU+40S+ribosomal+protein+SA+OS%3DIctalurus+punctatus+GN%3Drpsa+PE%3D2+SV%3D1.fasta	102304	0						100.46	0						manual correction
C2_83529	TIGR01060	104748	0						133664	0						manual correction
C2_98349	sp%7CQ5R9G3%7CUBE4A_PONAB+Ubiquitin+conjugation+factor+E4+A+OS%3DPongo+abelii+GN%3DUBE4A+PE%3D2+SV%3D2.fasta	235922	0						443879	0						manual correction
C2_120525	TIGR02347	160123	0						204477	0						manual correction
C2_62853	gi%7C348519841%3Ac4657-1+PREDICTED%3A+LOW+QUALITY+PROTEIN%3A+low-density+lipoprotein+receptor-related+protein+2-like+%5BOreochromis+niloticus%5D.fasta	819199	0						662708	0						manual correction
C2_111105	SNF	578177	0						966684	0						manual correction
C2_121445	sp%7CQ69566%7CU88_HHV6U+Uncharacterized+protein+U88+OS%3DHuman+herpesvirus+6A+%28strain+Uganda-1102%29+GN%3DU88+PE%3D4+SV%3D1.fasta	340463	0						340463	0						manual correction
C2_50770	sp%7CQ69566%7CU88_HHV6U+Uncharacterized+protein+U88+OS%3DHuman+herpesvirus+6A+%28strain+Uganda-1102%29+GN%3DU88+PE%3D4+SV%3D1.fasta	336881	0						336881	0						manual correction
C2_74247	sp%7CQ6DE92%7CPXDC2_XENLA+Plexin+domain-containing+protein+2+OS%3DXenopus+laevis+GN%3Dplxdc2+PE%3D2+SV%3D1.fasta	149354	0						189.5	0						manual correction
C2_59187	sp%7CQ95YJ5%7CTXND3_CIOIN+Thioredoxin+domain-containing+protein+3+homolog+OS%3DCiona+intestinalis+GN%3DCiIC3+PE%3D2+SV%3D1.fasta	744431	0						694628	0						manual correction
C2_7762	tr%7CQ2N2B2%7CQ2N2B2_XENLA+RPGR+ORF15+isoform+%28Fragment%29+OS%3DXenopus+laevis+PE%3D2+SV%3D1.fasta	131636	0						163812	0						manual correction
C2_96822	2p6bA00	176475	0						229562	0						manual correction
C2_35679	sp%7CQ6P4J8%7CSMU1_XENTR+WD40+repeat-containing+protein+SMU1+OS%3DXenopus+tropicalis+GN%3Dsmu1+PE%3D2+SV%3D1.fasta	495423	0						496556	0						manual correction
C2_96875	gi%7C348524070%3Ac618-1+PREDICTED%3A+plastin-2-like+%5BOreochromis+niloticus%5D.fasta	107178	0						116019	0						manual correction
C2_111309	sp%7CQ6P7I0%7C3HAO_XENLA+3-hydroxyanthranilate+3%2C4-dioxygenase+OS%3DXenopus+laevis+GN%3Dhaao+PE%3D2+SV%3D1.fasta	577264	0						570731	0						manual correction
C2_108873	sp%7CQ94570%7CTBA2_HOMAM+Tubulin+alpha-2+chain+OS%3DHomarus+americanus+PE%3D2+SV%3D1.fasta	248453	0						579448	0						manual correction
C2_61915	sp%7CQ6PBY7%7CCE044_DANRE+UPF0533+protein+C5orf44+homolog+OS%3DDanio+rerio+GN%3Dzgc%3A73187+PE%3D2+SV%3D2.fasta	190781	0						195281	0						manual correction
C2_27004	sp%7CQ6PFQ0%7CKS6A6_DANRE+Ribosomal+protein+S6+kinase+alpha-6+OS%3DDanio+rerio+GN%3Drps6ka6+PE%3D2+SV%3D1.fasta	237687	0						322317	0						manual correction
C2_8162	sp%7CQ6P2Y2%7CWDR69_XENTR+Outer+row+dynein+assembly+protein+16+homolog+OS%3DXenopus+tropicalis+GN%3Dwdr69+PE%3D2+SV%3D1.fasta	909847	0						931044	0						manual correction
C2_105358	sp%7CB4DU55%7CZN879_HUMAN+Zinc+finger+protein+879+OS%3DHomo+sapiens+GN%3DZNF879+PE%3D2+SV%3D2.fasta	978765	0						97858	0						manual correction
AM953033	gi%7C45382665%3Ac1308-1+sal-like+protein+1+%5BGallus+gallus%5D.fasta	130724	0						778568	0						manual correction
C2_118648	sp%7CC9JN71%7CZN878_HUMAN+Zinc+finger+protein+878+OS%3DHomo+sapiens+GN%3DZNF878+PE%3D3+SV%3D2.fasta	468824	0						466159	0						manual correction
C2_13274	gi%7C348529025%3Ac1535-1+PREDICTED%3A+slit+homolog+1+protein-like+%5BOreochromis+niloticus%5D.fasta	111328	0						867677	0						manual correction
C2_34020	sp%7CQ7Z5U6%7CWDR53_HUMAN+WD+repeat-containing+protein+53+OS%3DHomo+sapiens+GN%3DWDR53+PE%3D2+SV%3D1.fasta	69356	0						738592	0						manual correction
C2_19323	sp%7CO76329%7CACTNB_DICDI+Interaptin+OS%3DDictyostelium+discoideum+GN%3DabpD+PE%3D1+SV%3D1.fasta	239146	0						216907	0						manual correction
C2_81800	sp%7CQ92622%7CRUBIC_HUMAN+Run+domain+Beclin-1+interacting+and+cystein-rich+containing+protein+OS%3DHomo+sapiens+GN%3DKIAA0226+PE%3D1+SV%3D4.fasta	219518	0						240381	0						manual correction
C2_88942	sp%7CQ80W37%7CSPN1_MOUSE+Snurportin-1+OS%3DMus+musculus+GN%3DSnupn+PE%3D2+SV%3D1.fasta	90723	0						901789	0						manual correction
C2_24250	sp%7CQ91740%7CFINC_XENLA+Fibronectin+OS%3DXenopus+laevis+GN%3Dfn1+PE%3D2+SV%3D1.fasta	498957	0						653851	0						manual correction
C2_69030	gi%7C348525506%3Ac788-1+PREDICTED%3A+6-phosphofructokinase+type+C-like+%5BOreochromis+niloticus%5D.fasta	139035	0						141486	0						manual correction
C2_67013	sp%7CQ2VLG4%7CC163A_CHLAE+Scavenger+receptor+cysteine-rich+type+1+protein+M130+OS%3DChlorocebus+aethiops+GN%3DCD163+PE%3D2+SV%3D1.fasta	474876	0						470891	0						manual correction
C2_93037	sp%7CQ8BZ36%7CRINT1_MOUSE+RAD50-interacting+protein+1+OS%3DMus+musculus+GN%3DRint1+PE%3D2+SV%3D2.fasta	164736	0						202664	0						manual correction
C2_17702	sp%7CQ8CFI7%7CRPB2_MOUSE+DNA-directed+RNA+polymerase+II+subunit+RPB2+OS%3DMus+musculus+GN%3DPolr2b+PE%3D2+SV%3D2.fasta	252.36	0						323876	0						manual correction
C2_51407	TIGR00707	801954	0						194807	0						manual correction
C2_37826	sp%7CQ8NF91%7CSYNE1_HUMAN+Nesprin-1+OS%3DHomo+sapiens+GN%3DSYNE1+PE%3D1+SV%3D3.fasta	100899	0						100.62	0						manual correction
C2_64833	sp%7CQ8N184%7CZN567_HUMAN+Zinc+finger+protein+567+OS%3DHomo+sapiens+GN%3DZNF567+PE%3D2+SV%3D3.fasta	982261	0						982209	0						manual correction
C2_32191	sp%7CQ5RKR3%7CISLR2_MOUSE+Immunoglobulin+superfamily+containing+leucine-rich+repeat+protein+2+OS%3DMus+musculus+GN%3DIslr2+PE%3D1+SV%3D1.fasta	86181	0						746835	0						manual correction
C2_48569	sp%7CQ8WXW3%7CPIBF1_HUMAN+Progesterone-induced-blocking+factor+1+OS%3DHomo+sapiens+GN%3DPIBF1+PE%3D2+SV%3D2.fasta	166317	0						437.55	0						manual correction
C2_61496	sp%7CQ8WZ42%7CTITIN_HUMAN+Titin+OS%3DHomo+sapiens+GN%3DTTN+PE%3D1+SV%3D3.fasta	127989	0						144222	0						manual correction
C2_4758	gi%7C348509464%3Ac745-1+PREDICTED%3A+myosin+heavy+chain%2C+fast+skeletal+muscle-like+%5BOreochromis+niloticus%5D.fasta	340559	0						335055	0						manual correction
C2_119604	sp%7CQ90339%7CMYSS_CYPCA+Myosin+heavy+chain%2C+fast+skeletal+muscle+OS%3DCyprinus+carpio+PE%3D2+SV%3D2.fasta	162239	0						164447	0						manual correction
C2_116444	sp%7CQ90705%7CEF2_CHICK+Elongation+factor+2+OS%3DGallus+gallus+GN%3DEEF2+PE%3D1+SV%3D3.fasta	197604	0						257111	0						manual correction
C2_20231	sp%7CQ91641%7CTHIB_XENLA+Thyroid+hormone-induced+protein+B+OS%3DXenopus+laevis+PE%3D2+SV%3D2.fasta	910899	0						125063	0						manual correction
C2_70541	sp%7CQ91W97%7CHKDC1_MOUSE+Putative+hexokinase+HKDC1+OS%3DMus+musculus+GN%3DHkdc1+PE%3D2+SV%3D1.fasta	192054	0						315717	0						manual correction
C2_75023	sp%7CQ921G8%7CGCP2_MOUSE+Gamma-tubulin+complex+component+2+OS%3DMus+musculus+GN%3DTubgcp2+PE%3D2+SV%3D1.fasta	211436	0						232.25	0						manual correction
C2_6656	3cx5C00	273089	0						325339	0						manual correction
C2_107379	sp%7CQ99NB9%7CSF3B1_MOUSE+Splicing+factor+3B+subunit+1+OS%3DMus+musculus+GN%3DSf3b1+PE%3D1+SV%3D1.fasta	207343	0						218351	0						manual correction
C2_106535	TIGR01628	155626	0						218.68	0						manual correction
C2_97737	Vps35	136381	0						315888	0						manual correction
C2_28822	sp%7CQ9NR16%7CC163B_HUMAN+Scavenger+receptor+cysteine-rich+type+1+protein+M160+OS%3DHomo+sapiens+GN%3DCD163L1+PE%3D1+SV%3D2.fasta	536872	0						564716	0						manual correction
C2_42249	sp%7CQ61555%7CFBN2_MOUSE+Fibrillin-2+OS%3DMus+musculus+GN%3DFbn2+PE%3D1+SV%3D2.fasta	585471	0						59828	0						manual correction
C2_48448	sp%7CP06213%7CINSR_HUMAN+Insulin+receptor+OS%3DHomo+sapiens+GN%3DINSR+PE%3D1+SV%3D4.fasta	206464	0						266434	0						manual correction
C2_57110	gi%7C348541257%3Ac1201-1+PREDICTED%3A+hypothetical+protein+LOC100691760+%5BOreochromis+niloticus%5D.fasta	419162	0						416514	0						manual correction
C2_70675	sp%7CQ9BY31%7CZN717_HUMAN+Zinc+finger+protein+717+OS%3DHomo+sapiens+GN%3DZNF717+PE%3D1+SV%3D2.fasta	442839	0						44338	0						manual correction
C2_60497	gi%7C348525200%3Ac1052-1+PREDICTED%3A+coronin-7-like+%5BOreochromis+niloticus%5D.fasta	660034	0						118011	0						manual correction
C2_112439	sp%7CQ9UNM6%7CPSD13_HUMAN+26S+proteasome+non-ATPase+regulatory+subunit+13+OS%3DHomo+sapiens+GN%3DPSMD13+PE%3D1+SV%3D2.fasta	926624	0						926592	0						manual correction
C2_43176	gi%7C326672374%3Ac1921-1+PREDICTED%3A+DNA-directed+RNA+polymerase+II+subunit+RPB1+%5BDanio+rerio%5D.fasta	182697	0						62151	0						manual correction
C2_36043	tr%7CQ6X1Z4%7CQ6X1Z4_RANPI+Transposase+OS%3DRana+pipiens+PE%3D4+SV%3D1.fasta	100442	0						136869	0						manual correction
C2_36150	sp%7CQ02817%7CMUC2_HUMAN+Mucin-2+OS%3DHomo+sapiens+GN%3DMUC2+PE%3D1+SV%3D2.fasta	174557	0						184812	0						manual correction
C2_93111	tr%7CA6WAF5%7CA6WAF5_KINRD+Putative+uncharacterized+protein+OS%3DKineococcus+radiotolerans+%28strain+ATCC+BAA-149+%2F+DSM+14245+%2F+SRS30216%29+GN%3DKrad_2313+PE%3D4+SV%3D1.fasta	531045	0						514147	0						manual correction
C2_66320	tr%7CA7RW30%7CA7RW30_NEMVE+Predicted+protein+%28Fragment%29+OS%3DNematostella+vectensis+GN%3Dv1g203005+PE%3D4+SV%3D1.fasta	227624	0						339552	0						manual correction
C2_38412	tr%7CA7RZH5%7CA7RZH5_NEMVE+Predicted+protein+%28Fragment%29+OS%3DNematostella+vectensis+GN%3Dv1g98867+PE%3D4+SV%3D1.fasta	864447	0						79187	0						manual correction
FM178726	sp%7CQ69566%7CU88_HHV6U+Uncharacterized+protein+U88+OS%3DHuman+herpesvirus+6A+%28strain+Uganda-1102%29+GN%3DU88+PE%3D4+SV%3D1.fasta	624985	0						624985	0						manual correction
C2_121254	tr%7CA8P9D7%7CA8P9D7_BRUMA+Putative+uncharacterized+protein+OS%3DBrugia+malayi+GN%3DBm1_19745+PE%3D4+SV%3D1.fasta	536867	0						536867	0						manual correction
C2_107277	tr%7CA9VDX1%7CA9VDX1_MONBE+Predicted+protein+OS%3DMonosiga+brevicollis+GN%3D34767+PE%3D3+SV%3D1.fasta	14171	0						775207	0						manual correction
C2_70950	tr%7CA2DBJ8%7CA2DBJ8_TRIVA+Putative+uncharacterized+protein+OS%3DTrichomonas+vaginalis+GN%3DTVAG_093750+PE%3D4+SV%3D1.fasta	15826	0						270286	0						manual correction
C2_100588	tr%7CG1PVR0%7CG1PVR0_MYOLU+Uncharacterized+protein+%28Fragment%29+OS%3DMyotis+lucifugus+GN%3DHMCN1+PE%3D4+SV%3D1.fasta	342803	0						368049	0						manual correction
C2_121233	gi%7C348543670%3Ac446-1+PREDICTED%3A+h-2+class+II+histocompatibility+antigen%2C+A-D+beta+chain-like%2C+partial+%5BOreochromis+niloticus%5D.fasta	134144	0						141978	0						manual correction
C2_109321	gi%7C74095885%3Ac348-1+p40phox+protein+%5BTakifugu+rubripes%5D.fasta	204612	0						184917	0						manual correction
C2_57764	tr%7CB5X5A8%7CB5X5A8_SALSA+Transposable+element+Tcb1+transposase+OS%3DSalmo+salar+GN%3DTCB1+PE%3D2+SV%3D1.fasta	756022	0						898847	0						manual correction
C2_46031	sp%7CQ9HCK4%7CROBO2_HUMAN+Roundabout+homolog+2+OS%3DHomo+sapiens+GN%3DROBO2+PE%3D1+SV%3D2.fasta	376892	0						40682	0						manual correction
C2_18845	gi%7C348509453%3Ac2459-1+PREDICTED%3A+neurogenic+locus+notch+homolog+protein+2-like+%5BOreochromis+niloticus%5D.fasta	394954	0						368251	0						manual correction
C2_110645	tr%7CC0RWX4%7CC0RWX4_LARCR+Bactericidal%2Fpermeability-increasing+protein+OS%3DLarimichthys+crocea+PE%3D2+SV%3D1.fasta	105677	0						129932	0						manual correction
C2_12172	gi%7C194764029%3Ac578-1+GF21394+%5BDrosophila+ananassae%5D.fasta	199707	0						183212	0						manual correction
C2_6340	gi%7C326676757%3Ac11537-1+PREDICTED%3A+hypothetical+protein+LOC557772+%5BDanio+rerio%5D.fasta	255824	0						251876	0						manual correction
C2_22052	gi%7C348521049%3Ac460-1+PREDICTED%3A+CD209+antigen-like+%5BOreochromis+niloticus%5D.fasta	880893	0						886284	0						manual correction
C2_106577	gi%7C348543670%3Ac446-1+PREDICTED%3A+h-2+class+II+histocompatibility+antigen%2C+A-D+beta+chain-like%2C+partial+%5BOreochromis+niloticus%5D.fasta	146268	0						153.64	0						manual correction
C2_5564	gi%7C348543670%3Ac446-1+PREDICTED%3A+h-2+class+II+histocompatibility+antigen%2C+A-D+beta+chain-like%2C+partial+%5BOreochromis+niloticus%5D.fasta	179981	0						309.92	0						manual correction
C2_96456	tr%7CD7GYL6%7CD7GYL6_TRICA+Putative+uncharacterized+protein+OS%3DTribolium+castaneum+GN%3DTcasGA2_TC005062+PE%3D4+SV%3D1.fasta	583402	0						495004	0						manual correction
C2_25735	tr%7CD7SK46%7CD7SK46_VITVI+Putative+uncharacterized+protein+OS%3DVitis+vinifera+GN%3DVIT_06s0004g05880+PE%3D4+SV%3D1.fasta	25136	0						498056	0						manual correction
C2_112781	sp%7CQ9D6Z1%7CNOP56_MOUSE+Nucleolar+protein+56+OS%3DMus+musculus+GN%3DNop56+PE%3D1+SV%3D2.fasta	140103	0						141524	0						manual correction
C2_28255	sp%7CP0CJ78%7CZN865_HUMAN+Zinc+finger+protein+865+OS%3DHomo+sapiens+GN%3DZNF865+PE%3D3+SV%3D1.fasta	53508	0						59827	0						manual correction
C2_8055	sp%7CQ86VF7%7CNRAP_HUMAN+Nebulin-related-anchoring+protein+OS%3DHomo+sapiens+GN%3DNRAP+PE%3D2+SV%3D2.fasta	102766	0						102789	0						manual correction
C2_42925	tr%7CE6ZFL1%7CE6ZFL1_DICLA+Retrovirus+polyprotein+OS%3DDicentrarchus+labrax+GN%3DDLA_It03860+PE%3D4+SV%3D1.fasta	393657	0						374506	0						manual correction
C2_69146	tr%7CE6ZI68%7CE6ZI68_DICLA+Pol+polyprotein+OS%3DDicentrarchus+labrax+GN%3DPOL+PE%3D4+SV%3D1.fasta	112369	0						134273	0						manual correction
C2_70640	tr%7CF1QQV5%7CF1QQV5_DANRE+Uncharacterized+protein+%28Fragment%29+OS%3DDanio+rerio+PE%3D4+SV%3D1.fasta	116369	0						102331	0						manual correction
C2_66936	tr%7CF1M997%7CF1M997_RAT+Uncharacterized+protein+%28Fragment%29+OS%3DRattus+norvegicus+PE%3D4+SV%3D1.fasta	13921	0						138162	0						manual correction
C2_13586	sp%7CQ8NB49%7CAT11C_HUMAN+Probable+phospholipid-transporting+ATPase+IG+OS%3DHomo+sapiens+GN%3DATP11C+PE%3D1+SV%3D3.fasta	235.7	0						641962	0						manual correction
C2_99211	tr%7CA6QSA7%7CA6QSA7_AJECN+Predicted+protein+OS%3DAjellomyces+capsulata+%28strain+NAm1+%2F+WU24%29+GN%3DHCAG_00263+PE%3D4+SV%3D1.fasta	40284	0						467812	0						manual correction
C2_60867	tr%7CF1A8E8%7CF1A8E8_DICLA+Period+1+OS%3DDicentrarchus+labrax+GN%3DPER1+PE%3D2+SV%3D1.fasta	127055	0						185896	0						manual correction
C2_74447	tr%7CF1M6A6%7CF1M6A6_RAT+Uncharacterized+protein+%28Fragment%29+OS%3DRattus+norvegicus+PE%3D4+SV%3D1.fasta	388114	0						388114	0						manual correction
C2_75809	tr%7CF1QQV5%7CF1QQV5_DANRE+Uncharacterized+protein+%28Fragment%29+OS%3DDanio+rerio+PE%3D4+SV%3D1.fasta	136168	0						28513	0						manual correction
C2_7731	tr%7CF1QQV5%7CF1QQV5_DANRE+Uncharacterized+protein+%28Fragment%29+OS%3DDanio+rerio+PE%3D4+SV%3D1.fasta	123702	0						997717	0						manual correction
C2_42725	gi%7C332245559%3Ac261-1+PREDICTED%3A+hypothetical+protein+LOC100602315+%5BNomascus+leucogenys%5D.fasta	116893	0						273557	0						manual correction
C2_78334	tr%7CF1QQV5%7CF1QQV5_DANRE+Uncharacterized+protein+%28Fragment%29+OS%3DDanio+rerio+PE%3D4+SV%3D1.fasta	153645	0						368417	0						manual correction
C2_112636	tr%7CF4WAP1%7CF4WAP1_ACREC+Enterin+neuropeptide+%28Fragment%29+OS%3DAcromyrmex+echinatior+GN%3DG5I_02579+PE%3D4+SV%3D1.fasta	328477	0						328477	0						manual correction
C2_2861	gi%7C348543670%3Ac446-1+PREDICTED%3A+h-2+class+II+histocompatibility+antigen%2C+A-D+beta+chain-like%2C+partial+%5BOreochromis+niloticus%5D.fasta	185299	0						292666	0						manual correction
C2_107383	gi%7C348543670%3Ac446-1+PREDICTED%3A+h-2+class+II+histocompatibility+antigen%2C+A-D+beta+chain-like%2C+partial+%5BOreochromis+niloticus%5D.fasta	185299	0						303465	0						manual correction
C2_104408	gi%7C348543670%3Ac446-1+PREDICTED%3A+h-2+class+II+histocompatibility+antigen%2C+A-D+beta+chain-like%2C+partial+%5BOreochromis+niloticus%5D.fasta	185299	0						294319	0						manual correction
C2_121373	gi%7C348543670%3Ac446-1+PREDICTED%3A+h-2+class+II+histocompatibility+antigen%2C+A-D+beta+chain-like%2C+partial+%5BOreochromis+niloticus%5D.fasta	177479	0						182919	0						manual correction
C2_107412	gi%7C68010379%3Ac149-1+hypothetical+protein+%5BPlasmodium+berghei+strain+ANKA%5D.fasta	321685	0						321685	0						manual correction
C2_68556	sp%7CQ6UXM1%7CLRIG3_HUMAN+Leucine-rich+repeats+and+immunoglobulin-like+domains+protein+3+OS%3DHomo+sapiens+GN%3DLRIG3+PE%3D2+SV%3D1.fasta	459265	0						470908	0						manual correction
C2_18323	gi%7C348544955%3Ac1037-1+PREDICTED%3A+NACHT%2C+LRR+and+PYD+domains-containing+protein+12-like+%5BOreochromis+niloticus%5D.fasta	148295	0						123296	0						manual correction
C2_99914	tr%7CF8R6K2%7CF8R6K2_SPAAU+Complement+component+c3+OS%3DSparus+aurata+GN%3DC3+PE%3D2+SV%3D1.fasta	122702	0						143317	0						manual correction
C2_34328	sp%7CP29351%7CPTN6_MOUSE+Tyrosine-protein+phosphatase+non-receptor+type+6+OS%3DMus+musculus+GN%3DPtpn6+PE%3D1+SV%3D2.fasta	606021	0						606136	0						manual correction
C2_50409	sp%7CQ8NDA2%7CHMCN2_HUMAN+Hemicentin-2+OS%3DHomo+sapiens+GN%3DHMCN2+PE%3D2+SV%3D2.fasta	394605	0						395406	0						manual correction
C2_119060	gi%7C297490388%3Ac109-1+PREDICTED%3A+hypothetical+protein+%5BBos+taurus%5D.fasta	132018	0						132034	0						manual correction
C2_116943	gi%7C297490396%3Ac245-1+PREDICTED%3A+hypothetical+protein+%5BBos+taurus%5D.fasta	144955	0						179727	0						manual correction
C2_120433	gi%7C297490388%3Ac109-1+PREDICTED%3A+hypothetical+protein+%5BBos+taurus%5D.fasta	130191	0						130.33	0						manual correction
C2_115953	tr%7CQ06KB6%7CQ06KB6_DICLA+MHC+class+II+antigen-associated+invariant+chain+OS%3DDicentrarchus+labrax+PE%3D2+SV%3D1.fasta	141211	0						144633	0						manual correction
C2_43992	tr%7CE6ZJ33%7CE6ZJ33_DICLA+Macrophage+mannose+receptor+1+OS%3DDicentrarchus+labrax+GN%3DMRC1+PE%3D4+SV%3D1.fasta	65.59	0						631024	0						manual correction
C2_112744	tr%7CQ1A3S2%7CQ1A3S2_SINCH+P67phox+OS%3DSiniperca+chuatsi+GN%3Dp67phox+PE%3D2+SV%3D1.fasta	102002	0						175115	0						manual correction
C2_78977	sp%7CP98072%7CENTK_BOVIN+Enteropeptidase+OS%3DBos+taurus+GN%3DTMPRSS15+PE%3D1+SV%3D1.fasta	435249	0						506963	0						manual correction
C2_16655	tr%7CQ2NJC3%7CQ2NJC3_AYWBP+Putative+uncharacterized+protein+OS%3DAster+yellows+witches%27-broom+phytoplasma+%28strain+AYWB%29+GN%3DAYWB_353+PE%3D4+SV%3D1.fasta	198033	0						164661	0						manual correction
C2_77892	gi%7C348545507%3Ac394-1+PREDICTED%3A+major+histocompatibility+complex+class+I-related+gene+protein-like+%5BOreochromis+niloticus%5D.fasta	106237	0						115419	0						manual correction
C2_15998	sp%7CQ02817%7CMUC2_HUMAN+Mucin-2+OS%3DHomo+sapiens+GN%3DMUC2+PE%3D1+SV%3D2.fasta	264987	0						188898	0						manual correction
C2_75790	tr%7CQ4RE92%7CQ4RE92_TETNG+Chromosome+undetermined+SCAF15134%2C+whole+genome+shotgun+sequence+OS%3DTetraodon+nigroviridis+GN%3DGSTENG00035869001+PE%3D4+SV%3D1.fasta	138193	0						156.43	0						manual correction
C2_43330	sp%7CQ01611%7CZFY1_XENLA+Zinc+finger+Y-chromosomal+protein+1+OS%3DXenopus+laevis+GN%3Dzfy1+PE%3D2+SV%3D1.fasta	330888	0						361433	0						manual correction
C2_38332	tr%7CQ9DGL1%7CQ9DGL1_TAKRU+Retinitis+pigmentosa+GTPase+regulator-like+protein+%28Fragment%29+OS%3DTakifugu+rubripes+PE%3D4+SV%3D1.fasta	171364	0						166243	0						manual correction
C2_30626	tr%7CQ4S653%7CQ4S653_TETNG+Chromosome+9+SCAF14729%2C+whole+genome+shotgun+sequence+OS%3DTetraodon+nigroviridis+GN%3DGSTENG00023443001+PE%3D4+SV%3D1.fasta	762778	0						106967	0						manual correction
C2_41582	tr%7CQ91275%7CQ91275_9PERO+Complement+regulatory+plasma+protein+OS%3DParalabrax+nebulifer+PE%3D2+SV%3D1.fasta	550321	0						150846	0						manual correction
C2_23618	tr%7CB0CS89%7CB0CS89_LACBS+Predicted+protein+OS%3DLaccaria+bicolor+%28strain+S238N-H82+%2F+ATCC+MYA-4686%29+GN%3DLACBIDRAFT_322137+PE%3D4+SV%3D1.fasta	183938	0						347387	0						manual correction
C2_53436	sp%7CQ8N184%7CZN567_HUMAN+Zinc+finger+protein+567+OS%3DHomo+sapiens+GN%3DZNF567+PE%3D2+SV%3D3.fasta	500517	0						49674	0						manual correction
C2_86852	tr%7CQ4SQ27%7CQ4SQ27_TETNG+Chromosome+7+SCAF14536%2C+whole+genome+shotgun+sequence+OS%3DTetraodon+nigroviridis+GN%3DGSTENG00014551001+PE%3D4+SV%3D1.fasta	138788	0						225972	0						manual correction
C2_76418	tr%7CQ4SQ27%7CQ4SQ27_TETNG+Chromosome+7+SCAF14536%2C+whole+genome+shotgun+sequence+OS%3DTetraodon+nigroviridis+GN%3DGSTENG00014551001+PE%3D4+SV%3D1.fasta	133323	0						210.91	0						manual correction
C2_17052	sp%7CP0C6B8%7CSVEP1_RAT+Sushi%2C+von+Willebrand+factor+type+A%2C+EGF+and+pentraxin+domain-containing+protein+1+OS%3DRattus+norvegicus+GN%3DSvep1+PE%3D1+SV%3D1.fasta	694933	0						667129	0						manual correction
C2_117151	tr%7CA9VDX1%7CA9VDX1_MONBE+Predicted+protein+OS%3DMonosiga+brevicollis+GN%3D34767+PE%3D3+SV%3D1.fasta	134584	0						550481	0						manual correction
C2_100874	tr%7CD2WLA1%7CD2WLA1_DICLA+Novel+immune-type+receptor+17+OS%3DDicentrarchus+labrax+GN%3DNITR17+PE%3D2+SV%3D1.fasta	360984	0						432052	0						manual correction
C2_10512	gi%7C301607680%3Ac828-1+PREDICTED%3A+hypothetical+protein+LOC100498623+%5BXenopus+%28Silurana%29+tropicalis%5D.fasta	812957	0						837583	0						manual correction
C2_107421	tr%7CQ4U1C2%7CQ4U1C2_SPAAU+MHC+class+II+alpha+antigen+OS%3DSparus+aurata+GN%3DSpau-DAA+PE%3D2+SV%3D1.fasta	106024	0						148716	0						manual correction
C2_89812	tr%7CQ7T271%7CQ7T271_PAROL+Reverse+transcriptase-like+protein+OS%3DParalichthys+olivaceus+PE%3D4+SV%3D1.fasta	579879	0						571092	0						manual correction
C2_121347	tr%7CQ5IGQ1%7CQ5IGQ1_EPICO+Hypoxia-inducible+factor+4+alpha+OS%3DEpinephelus+coioides+GN%3DHIF-4a+PE%3D2+SV%3D1.fasta	843138	0						180486	0						manual correction
C2_59942	TIGR02168	238597	0						548716	0						manual correction
C2_53955	tr%7CQ6IMA0%7CQ6IMA0_DANRE+Polyprotein+OS%3DDanio+rerio+PE%3D4+SV%3D1.fasta	387127	0						430629	0						manual correction
C2_118827	DUF803	617179	0						915316	0						manual correction
C2_65646	tr%7CQ76IN2%7CQ76IN2_TAKRU+Reverse+transcriptase+OS%3DTakifugu+rubripes+GN%3Drt+PE%3D4+SV%3D1.fasta	686191	0						682803	0						manual correction
C2_105256	tr%7CQ8UUM3%7CQ8UUM3_ORYLA+ReO_6+protein+OS%3DOryzias+latipes+GN%3DReO_6+PE%3D4+SV%3D1.fasta	831129	0						986503	0						manual correction
C2_101163	tr%7CQ8UUM3%7CQ8UUM3_ORYLA+ReO_6+protein+OS%3DOryzias+latipes+GN%3DReO_6+PE%3D4+SV%3D1.fasta	934763	0						136627	0						manual correction
C2_103021	tr%7CQ8UUM3%7CQ8UUM3_ORYLA+ReO_6+protein+OS%3DOryzias+latipes+GN%3DReO_6+PE%3D4+SV%3D1.fasta	659046	0						842556	0						manual correction
C2_101998	tr%7CQ8UUM3%7CQ8UUM3_ORYLA+ReO_6+protein+OS%3DOryzias+latipes+GN%3DReO_6+PE%3D4+SV%3D1.fasta	780217	0						134563	0						manual correction
C2_100465	tr%7CQ8UUM3%7CQ8UUM3_ORYLA+ReO_6+protein+OS%3DOryzias+latipes+GN%3DReO_6+PE%3D4+SV%3D1.fasta	121029	0						266898	0						manual correction
C2_104156	tr%7CQ8UUM3%7CQ8UUM3_ORYLA+ReO_6+protein+OS%3DOryzias+latipes+GN%3DReO_6+PE%3D4+SV%3D1.fasta	669182	0						852986	0						manual correction
C2_103947	tr%7CQ8UUM3%7CQ8UUM3_ORYLA+ReO_6+protein+OS%3DOryzias+latipes+GN%3DReO_6+PE%3D4+SV%3D1.fasta	771613	0						953899	0						manual correction
C2_102153	tr%7CQ8UUM3%7CQ8UUM3_ORYLA+ReO_6+protein+OS%3DOryzias+latipes+GN%3DReO_6+PE%3D4+SV%3D1.fasta	772158	0						955973	0						manual correction
C2_108608	tr%7CQ95I96%7CQ95I96_SANVI+Major+histocompatibility+class+I+receptor+OS%3DSander+vitreus+PE%3D2+SV%3D1.fasta	139666	0						188254	0						manual correction
C2_1735	sp%7CQ9I7U4%7CTITIN_DROME+Titin+OS%3DDrosophila+melanogaster+GN%3Dsls+PE%3D1+SV%3D3.fasta	119688	0							0						manual correction
C2_120578	tr%7CF2VRK6%7CF2VRK6_EPICO+MHC+class+II+antigen+OS%3DEpinephelus+coioides+GN%3DEpco-DAB+PE%3D2+SV%3D1.fasta	113958	0						121.2	0						manual correction
C2_51921	tr%7CQ4T578%7CQ4T578_TETNG+Chromosome+undetermined+SCAF9367%2C+whole+genome+shotgun+sequence.+%28Fragment%29+OS%3DTetraodon+nigroviridis+GN%3DGSTENG00006948001+PE%3D4+SV%3D1.fasta	318503	0						350038	0						manual correction
C2_86247	tr%7CQ4T4P5%7CQ4T4P5_TETNG+Chromosome+undetermined+SCAF9568%2C+whole+genome+shotgun+sequence.+%28Fragment%29+OS%3DTetraodon+nigroviridis+GN%3DGSTENG00007214001+PE%3D4+SV%3D1.fasta	54524	0						522655	0						manual correction
C2_95702	tr%7CQ4SE76%7CQ4SE76_TETNG+Chromosome+undetermined+SCAF14625%2C+whole+genome+shotgun+sequence.+%28Fragment%29+OS%3DTetraodon+nigroviridis+GN%3DGSTENG00019685001+PE%3D4+SV%3D1.fasta	454763	0						422253	0						manual correction
C2_18057	tr%7CQ4T4P5%7CQ4T4P5_TETNG+Chromosome+undetermined+SCAF9568%2C+whole+genome+shotgun+sequence.+%28Fragment%29+OS%3DTetraodon+nigroviridis+GN%3DGSTENG00007214001+PE%3D4+SV%3D1.fasta	782526	0						729566	0						manual correction
C2_24411	gi%7C301632998%3Ac184-1+PREDICTED%3A+putative+uncharacterized+transposon-derived+protein+ZK1236.4-like%2C+partial+%5BXenopus+%28Silurana%29+tropicalis%5D.fasta	632904	0						545479	0						manual correction
C2_31618	sp%7CQ5RG44%7CK1211_DANRE+Uncharacterized+protein+KIAA1211+homolog+OS%3DDanio+rerio+GN%3Dsi%3Adkeyp-117h8.2+PE%3D4+SV%3D3.fasta	162085	0						251224	0						manual correction
C2_94264	tr%7CQ4T9W9%7CQ4T9W9_TETNG+Chromosome+undetermined+SCAF7485%2C+whole+genome+shotgun+sequence.+%28Fragment%29+OS%3DTetraodon+nigroviridis+GN%3DGSTENG00004547001+PE%3D4+SV%3D1.fasta	369771	0						36353	0						manual correction
C2_42670	tr%7CE7F074%7CE7F074_DANRE+Uncharacterized+protein+OS%3DDanio+rerio+GN%3DCABZ01081866.1+PE%3D4+SV%3D1.fasta	200064	0						395252	0						manual correction
C2_14866	tr%7CQ4T9W9%7CQ4T9W9_TETNG+Chromosome+undetermined+SCAF7485%2C+whole+genome+shotgun+sequence.+%28Fragment%29+OS%3DTetraodon+nigroviridis+GN%3DGSTENG00004547001+PE%3D4+SV%3D1.fasta	721353	0						814289	0						manual correction
C2_103801	gi%7C348532151%3Ac300-1+PREDICTED%3A+ubiquitin+carboxyl-terminal+hydrolase+isozyme+L5-like+isoform+2+%5BOreochromis+niloticus%5D.fasta	147034	0						198831	0						manual correction
C2_48196	tr%7CQ4T9W9%7CQ4T9W9_TETNG+Chromosome+undetermined+SCAF7485%2C+whole+genome+shotgun+sequence.+%28Fragment%29+OS%3DTetraodon+nigroviridis+GN%3DGSTENG00004547001+PE%3D4+SV%3D1.fasta	543758	0						527037	0						manual correction
C2_72737	tr%7CE7F074%7CE7F074_DANRE+Uncharacterized+protein+OS%3DDanio+rerio+GN%3DCABZ01081866.1+PE%3D4+SV%3D1.fasta	179626	0						370219	0						manual correction
C2_16719	sp%7CQ9P785%7CYNY5_SCHPO+LisH+domain-containing+protein+C1711.05+OS%3DSchizosaccharomyces+pombe+%28strain+972+%2F+ATCC+24843%29+GN%3DSPBC1711.05+PE%3D2+SV%3D1.fasta	137713	0						159483	0						manual correction
C2_62890	tr%7CF6P0E6%7CF6P0E6_DANRE+Si%3Ach211-214c7.4+OS%3DDanio+rerio+GN%3Dsi%3Ach211-214c7.4+PE%3D4+SV%3D1.fasta	291796	0						333425	0						manual correction
C2_72882	tr%7CQ4T366%7CQ4T366_TETNG+Chromosome+undetermined+SCAF10117%2C+whole+genome+shotgun+sequence.+%28Fragment%29+OS%3DTetraodon+nigroviridis+GN%3DGSTENG00007982001+PE%3D3+SV%3D1.fasta	117833	0						120552	0						manual correction
C2_3245	sp%7CQ9P785%7CYNY5_SCHPO+LisH+domain-containing+protein+C1711.05+OS%3DSchizosaccharomyces+pombe+%28strain+972+%2F+ATCC+24843%29+GN%3DSPBC1711.05+PE%3D2+SV%3D1.fasta	16875	0						199388	0						manual correction
C2_37212	tr%7CA0LDP7%7CA0LDP7_MAGSM+MJ0042+family+finger-like+protein+OS%3DMagnetococcus+sp.+%28strain+MC-1%29+GN%3DMmc1_3605+PE%3D4+SV%3D1.fasta	162219	0						299101	0						manual correction
C2_107554	tr%7CE7F074%7CE7F074_DANRE+Uncharacterized+protein+OS%3DDanio+rerio+GN%3DCABZ01081866.1+PE%3D4+SV%3D1.fasta	131049	0						71595	0						manual correction
C2_109355	tr%7CE7F074%7CE7F074_DANRE+Uncharacterized+protein+OS%3DDanio+rerio+GN%3DCABZ01081866.1+PE%3D4+SV%3D1.fasta	17779	0						370717	0						manual correction
C2_111031	sp%7CP0C032%7CRUB3_ORYSJ+Ubiquitin-like+protein-NEDD8-like+protein+RUB3+OS%3DOryza+sativa+subsp.+japonica+GN%3DRUB3+PE%3D3+SV%3D2.fasta	99072	0						890969	0						manual correction
C2_38376	tr%7CF1M755%7CF1M755_RAT+Uncharacterized+protein+%28Fragment%29+OS%3DRattus+norvegicus+PE%3D4+SV%3D1.fasta	23244	0						23244	0						manual correction
C2_65187	sp%7CQ9P785%7CYNY5_SCHPO+LisH+domain-containing+protein+C1711.05+OS%3DSchizosaccharomyces+pombe+%28strain+972+%2F+ATCC+24843%29+GN%3DSPBC1711.05+PE%3D2+SV%3D1.fasta	119702	0						180326	0						manual correction
C2_7474	tr%7CQ4S091%7CQ4S091_TETNG+Chromosome+undetermined+SCAF14784%2C+whole+genome+shotgun+sequence.+%28Fragment%29+OS%3DTetraodon+nigroviridis+GN%3DGSTENG00026131001+PE%3D4+SV%3D1.fasta	537136	0						538611	0						manual correction
C2_35925	tr%7CE7F074%7CE7F074_DANRE+Uncharacterized+protein+OS%3DDanio+rerio+GN%3DCABZ01081866.1+PE%3D4+SV%3D1.fasta	131961	0						401583	0						manual correction
C2_6877	tr%7CA0LDP7%7CA0LDP7_MAGSM+MJ0042+family+finger-like+protein+OS%3DMagnetococcus+sp.+%28strain+MC-1%29+GN%3DMmc1_3605+PE%3D4+SV%3D1.fasta	171801	0						19516	0						manual correction
C2_31305	tr%7CQ4SA38%7CQ4SA38_TETNG+Chromosome+12+SCAF14692%2C+whole+genome+shotgun+sequence.+%28Fragment%29+OS%3DTetraodon+nigroviridis+GN%3DGSTENG00021621001+PE%3D4+SV%3D1.fasta	278881	0						26.34	0						manual correction
C2_49497	tr%7CF1M755%7CF1M755_RAT+Uncharacterized+protein+%28Fragment%29+OS%3DRattus+norvegicus+PE%3D4+SV%3D1.fasta	122609	0						122609	0						manual correction
C2_83436	tr%7CQ4T4P5%7CQ4T4P5_TETNG+Chromosome+undetermined+SCAF9568%2C+whole+genome+shotgun+sequence.+%28Fragment%29+OS%3DTetraodon+nigroviridis+GN%3DGSTENG00007214001+PE%3D4+SV%3D1.fasta	481875	0						497489	0						manual correction
C2_49452	tr%7CA0LDP7%7CA0LDP7_MAGSM+MJ0042+family+finger-like+protein+OS%3DMagnetococcus+sp.+%28strain+MC-1%29+GN%3DMmc1_3605+PE%3D4+SV%3D1.fasta	172423	0						219088	0						manual correction
C2_60586	tr%7CQ4T089%7CQ4T089_TETNG+Chromosome+undetermined+SCAF11289%2C+whole+genome+shotgun+sequence.+%28Fragment%29+OS%3DTetraodon+nigroviridis+GN%3DGSTENG00009460001+PE%3D4+SV%3D1.fasta	714432	0						698958	0						manual correction
C2_15289	tr%7CQ4SF50%7CQ4SF50_TETNG+Chromosome+1+SCAF14609%2C+whole+genome+shotgun+sequence.+%28Fragment%29+OS%3DTetraodon+nigroviridis+GN%3DGSTENG00019255001+PE%3D4+SV%3D1.fasta	534099	0						507354	0						manual correction
C2_100028	tr%7CQ4REV0%7CQ4REV0_TETNG+Chromosome+13+SCAF15122%2C+whole+genome+shotgun+sequence.+%28Fragment%29+OS%3DTetraodon+nigroviridis+GN%3DGSTENG00035602001+PE%3D3+SV%3D1.fasta	527421	0						440696	0						manual correction
C2_101346	sp%7CQ9ESU6%7CBRD4_MOUSE+Bromodomain-containing+protein+4+OS%3DMus+musculus+GN%3DBrd4+PE%3D1+SV%3D1.fasta	233344	0						24768	0						manual correction
C2_107022	tr%7CQ4SJZ5%7CQ4SJZ5_TETNG+Chromosome+10+SCAF14571%2C+whole+genome+shotgun+sequence.+%28Fragment%29+OS%3DTetraodon+nigroviridis+GN%3DGSTENG00016978001+PE%3D4+SV%3D1.fasta	133271	0						133377	0						manual correction
C2_112817	sp%7CQ5RG44%7CK1211_DANRE+Uncharacterized+protein+KIAA1211+homolog+OS%3DDanio+rerio+GN%3Dsi%3Adkeyp-117h8.2+PE%3D4+SV%3D3.fasta	185645	0						582262	0						manual correction
C2_21880	gi%7C348501888%3Ac197-1+PREDICTED%3A+histone+H1.0-like+%5BOreochromis+niloticus%5D.fasta	372569	0						429794	0						manual correction
C2_7213	tr%7CE7F074%7CE7F074_DANRE+Uncharacterized+protein+OS%3DDanio+rerio+GN%3DCABZ01081866.1+PE%3D4+SV%3D1.fasta	159111	0						366906	0						manual correction
C2_8700	tr%7CQ4REK4%7CQ4REK4_TETNG+Chromosome+10+SCAF15123%2C+whole+genome+shotgun+sequence.+%28Fragment%29+OS%3DTetraodon+nigroviridis+GN%3DGSTENG00035730001+PE%3D4+SV%3D1.fasta	174397	0						256865	0						manual correction
C2_10426	tr%7CQ4SLN8%7CQ4SLN8_TETNG+Chromosome+15+SCAF14556%2C+whole+genome+shotgun+sequence.+%28Fragment%29+OS%3DTetraodon+nigroviridis+GN%3DGSTENG00016153001+PE%3D4+SV%3D1.fasta	789485	0						145402	0						manual correction
C2_674	tr%7CA0LDP7%7CA0LDP7_MAGSM+MJ0042+family+finger-like+protein+OS%3DMagnetococcus+sp.+%28strain+MC-1%29+GN%3DMmc1_3605+PE%3D4+SV%3D1.fasta	175502	0						542937	0						manual correction
C2_73754	tr%7CA0LDP7%7CA0LDP7_MAGSM+MJ0042+family+finger-like+protein+OS%3DMagnetococcus+sp.+%28strain+MC-1%29+GN%3DMmc1_3605+PE%3D4+SV%3D1.fasta	15829	0						182457	0						manual correction
C2_74485	tr%7CQ6TUE7%7CQ6TUE7_RAT+LRRGT00097+OS%3DRattus+norvegicus+GN%3DLOC499407+PE%3D2+SV%3D1.fasta	135038	0						351512	0						manual correction
C2_52999	tr%7CE7F074%7CE7F074_DANRE+Uncharacterized+protein+OS%3DDanio+rerio+GN%3DCABZ01081866.1+PE%3D4+SV%3D1.fasta	18752	0						521871	0						manual correction
C2_64596	tr%7CQ6TUE7%7CQ6TUE7_RAT+LRRGT00097+OS%3DRattus+norvegicus+GN%3DLOC499407+PE%3D2+SV%3D1.fasta	145535	0						502568	0						manual correction
C2_119805	tr%7CE7F074%7CE7F074_DANRE+Uncharacterized+protein+OS%3DDanio+rerio+GN%3DCABZ01081866.1+PE%3D4+SV%3D1.fasta	13291	0						61056	0						manual correction
C2_31207	tr%7CQ6TUE7%7CQ6TUE7_RAT+LRRGT00097+OS%3DRattus+norvegicus+GN%3DLOC499407+PE%3D2+SV%3D1.fasta	166147	0						553134	0						manual correction
C2_50733	tr%7CF1M755%7CF1M755_RAT+Uncharacterized+protein+%28Fragment%29+OS%3DRattus+norvegicus+PE%3D4+SV%3D1.fasta	211934	0						211934	0						manual correction
C2_109567	tr%7CQ6TUE7%7CQ6TUE7_RAT+LRRGT00097+OS%3DRattus+norvegicus+GN%3DLOC499407+PE%3D2+SV%3D1.fasta	135923	0						409017	0						manual correction
C2_5548	tr%7CE7F074%7CE7F074_DANRE+Uncharacterized+protein+OS%3DDanio+rerio+GN%3DCABZ01081866.1+PE%3D4+SV%3D1.fasta	168279	0						396693	0						manual correction
C2_116694	tr%7CQ4SHU5%7CQ4SHU5_TETNG+Chromosome+5+SCAF14581%2C+whole+genome+shotgun+sequence.+%28Fragment%29+OS%3DTetraodon+nigroviridis+GN%3DGSTENG00017998001+PE%3D4+SV%3D1.fasta	477656	0						47986	0						manual correction
C2_58917	tr%7CQ6TUE7%7CQ6TUE7_RAT+LRRGT00097+OS%3DRattus+norvegicus+GN%3DLOC499407+PE%3D2+SV%3D1.fasta	15516	0						676046	0						manual correction
C2_110930	gi%7C288856329%3Ac1937-1+myosin%2C+heavy+polypeptide+1.1%2C+skeletal+muscle+%5BDanio+rerio%5D.fasta	223803	0						541528	0						manual correction
C2_26538	tr%7CF1M755%7CF1M755_RAT+Uncharacterized+protein+%28Fragment%29+OS%3DRattus+norvegicus+PE%3D4+SV%3D1.fasta	238909	0						238909	0						manual correction
C2_55197	tr%7CF1M755%7CF1M755_RAT+Uncharacterized+protein+%28Fragment%29+OS%3DRattus+norvegicus+PE%3D4+SV%3D1.fasta	178371	0						178371	0						manual correction
C2_12611	tr%7CE7F074%7CE7F074_DANRE+Uncharacterized+protein+OS%3DDanio+rerio+GN%3DCABZ01081866.1+PE%3D4+SV%3D1.fasta	153637	0						345372	0						manual correction
C2_25313	tr%7CA2YKL0%7CA2YKL0_ORYSI+Putative+uncharacterized+protein+OS%3DOryza+sativa+subsp.+indica+GN%3DOsI_25759+PE%3D4+SV%3D1.fasta	10692	0						288823	0						manual correction
C2_114906	tr%7CQ6TUE7%7CQ6TUE7_RAT+LRRGT00097+OS%3DRattus+norvegicus+GN%3DLOC499407+PE%3D2+SV%3D1.fasta	129403	0						40679	0						manual correction
C2_55231	sp%7CQ556Q3%7CIRLF_DICDI+Probable+serine%2Fthreonine-protein+kinase+irlF+OS%3DDictyostelium+discoideum+GN%3DirlF-1+PE%3D3+SV%3D1.fasta	338975	0						796459	0						manual correction
C2_7299	sp%7CQ90474%7CH90A1_DANRE+Heat+shock+protein+HSP+90-alpha+1+OS%3DDanio+rerio+GN%3Dhsp90a.1+PE%3D1+SV%3D3.fasta	161181	0						218927	0						manual correction
C2_45395	gi%7C348545298%3Ac1350-1+PREDICTED%3A+uncharacterized+protein+K02A2.6-like+%5BOreochromis+niloticus%5D.fasta	156244	0						180234	0						manual correction
C2_10998	tr%7CA0LDP7%7CA0LDP7_MAGSM+MJ0042+family+finger-like+protein+OS%3DMagnetococcus+sp.+%28strain+MC-1%29+GN%3DMmc1_3605+PE%3D4+SV%3D1.fasta	180561	0						203196	0						manual correction
C2_117013	tr%7CE7F074%7CE7F074_DANRE+Uncharacterized+protein+OS%3DDanio+rerio+GN%3DCABZ01081866.1+PE%3D4+SV%3D1.fasta	130672	0						489042	0						manual correction
C2_11949	tr%7CQ4SE76%7CQ4SE76_TETNG+Chromosome+undetermined+SCAF14625%2C+whole+genome+shotgun+sequence.+%28Fragment%29+OS%3DTetraodon+nigroviridis+GN%3DGSTENG00019685001+PE%3D4+SV%3D1.fasta	716886	0						675242	0						manual correction
C2_56221	sp%7CQ9P785%7CYNY5_SCHPO+LisH+domain-containing+protein+C1711.05+OS%3DSchizosaccharomyces+pombe+%28strain+972+%2F+ATCC+24843%29+GN%3DSPBC1711.05+PE%3D2+SV%3D1.fasta	141686	0						19961	0						manual correction
C2_59709	tr%7CQ4SNW0%7CQ4SNW0_TETNG+Chromosome+15+SCAF14542%2C+whole+genome+shotgun+sequence.+%28Fragment%29+OS%3DTetraodon+nigroviridis+GN%3DGSTENG00015106001+PE%3D4+SV%3D1.fasta	603715	0						930768	0						manual correction
C2_18105	sp%7CQ9P785%7CYNY5_SCHPO+LisH+domain-containing+protein+C1711.05+OS%3DSchizosaccharomyces+pombe+%28strain+972+%2F+ATCC+24843%29+GN%3DSPBC1711.05+PE%3D2+SV%3D1.fasta	144716	0						191182	0						manual correction
C2_99027	tr%7CE7F074%7CE7F074_DANRE+Uncharacterized+protein+OS%3DDanio+rerio+GN%3DCABZ01081866.1+PE%3D4+SV%3D1.fasta	169738	0						34491	0						manual correction
C2_10679	sp%7CP18753%7CZO84_XENLA+Oocyte+zinc+finger+protein+XlCOF8.4+%28Fragment%29+OS%3DXenopus+laevis+PE%3D2+SV%3D1.fasta	543708	0						634548	0						manual correction
C2_72321	sp%7CQ9P785%7CYNY5_SCHPO+LisH+domain-containing+protein+C1711.05+OS%3DSchizosaccharomyces+pombe+%28strain+972+%2F+ATCC+24843%29+GN%3DSPBC1711.05+PE%3D2+SV%3D1.fasta	132815	0						162692	0						manual correction
C2_3639	tr%7CE3K2X9%7CE3K2X9_PUCGT+Putative+uncharacterized+protein+OS%3DPuccinia+graminis+f.+sp.+tritici+%28strain+CRL+75-36-700-3+%2F+race+SCCL%29+GN%3DPGTG_04255+PE%3D4+SV%3D1.fasta	308492	0						289008	0						manual correction
C2_44266	tr%7CE7F074%7CE7F074_DANRE+Uncharacterized+protein+OS%3DDanio+rerio+GN%3DCABZ01081866.1+PE%3D4+SV%3D1.fasta	14865	0						32.95	0						manual correction
C2_79143	tr%7CQ4REV0%7CQ4REV0_TETNG+Chromosome+13+SCAF15122%2C+whole+genome+shotgun+sequence.+%28Fragment%29+OS%3DTetraodon+nigroviridis+GN%3DGSTENG00035602001+PE%3D3+SV%3D1.fasta	585117	0						477667	0						manual correction
C2_120867	gi%7C302851460%3Ac3472-1+hypothetical+protein+VOLCADRAFT_119642+%5BVolvox+carteri+f.+nagariensis%5D.fasta	363394	0						128476	0						manual correction
C2_93532	sp%7CQ9P785%7CYNY5_SCHPO+LisH+domain-containing+protein+C1711.05+OS%3DSchizosaccharomyces+pombe+%28strain+972+%2F+ATCC+24843%29+GN%3DSPBC1711.05+PE%3D2+SV%3D1.fasta	129712	0						170244	0						manual correction
C2_31742	sp%7CQ9P785%7CYNY5_SCHPO+LisH+domain-containing+protein+C1711.05+OS%3DSchizosaccharomyces+pombe+%28strain+972+%2F+ATCC+24843%29+GN%3DSPBC1711.05+PE%3D2+SV%3D1.fasta	134352	0						137012	0						manual correction
C2_37814	sp%7CQ9P785%7CYNY5_SCHPO+LisH+domain-containing+protein+C1711.05+OS%3DSchizosaccharomyces+pombe+%28strain+972+%2F+ATCC+24843%29+GN%3DSPBC1711.05+PE%3D2+SV%3D1.fasta	113282	0						152566	0						manual correction
C2_52955	tr%7CE7F074%7CE7F074_DANRE+Uncharacterized+protein+OS%3DDanio+rerio+GN%3DCABZ01081866.1+PE%3D4+SV%3D1.fasta	149721	0						38781	0						manual correction
C2_35744	tr%7CQ4RN50%7CQ4RN50_TETNG+Chromosome+undetermined+SCAF15016%2C+whole+genome+shotgun+sequence.+%28Fragment%29+OS%3DTetraodon+nigroviridis+GN%3DGSTENG00031735001+PE%3D4+SV%3D1.fasta	368007	0						400349	0						manual correction
C2_37847	tr%7CE7F074%7CE7F074_DANRE+Uncharacterized+protein+OS%3DDanio+rerio+GN%3DCABZ01081866.1+PE%3D4+SV%3D1.fasta	168787	0						400194	0						manual correction
C2_54270	tr%7CQ4T578%7CQ4T578_TETNG+Chromosome+undetermined+SCAF9367%2C+whole+genome+shotgun+sequence.+%28Fragment%29+OS%3DTetraodon+nigroviridis+GN%3DGSTENG00006948001+PE%3D4+SV%3D1.fasta	459786	0						432797	0						manual correction
C2_39524	gi%7C46117462%3Ac4202-1+hypothetical+protein+FG04573.1+%5BGibberella+zeae+PH-1%5D.fasta	206822	0						410168	0						manual correction
C2_3956	tr%7CA0LDP7%7CA0LDP7_MAGSM+MJ0042+family+finger-like+protein+OS%3DMagnetococcus+sp.+%28strain+MC-1%29+GN%3DMmc1_3605+PE%3D4+SV%3D1.fasta	161518	0						225268	0						manual correction
C2_17166	sp%7CQ9P785%7CYNY5_SCHPO+LisH+domain-containing+protein+C1711.05+OS%3DSchizosaccharomyces+pombe+%28strain+972+%2F+ATCC+24843%29+GN%3DSPBC1711.05+PE%3D2+SV%3D1.fasta	131842	0						19221	0						manual correction
C2_69980	tr%7CQ4T9W9%7CQ4T9W9_TETNG+Chromosome+undetermined+SCAF7485%2C+whole+genome+shotgun+sequence.+%28Fragment%29+OS%3DTetraodon+nigroviridis+GN%3DGSTENG00004547001+PE%3D4+SV%3D1.fasta	440621	0						434048	0						manual correction
C2_76412	tr%7CE7F074%7CE7F074_DANRE+Uncharacterized+protein+OS%3DDanio+rerio+GN%3DCABZ01081866.1+PE%3D4+SV%3D1.fasta	141227	0						343606	0						manual correction
C2_61666	tr%7CE7F074%7CE7F074_DANRE+Uncharacterized+protein+OS%3DDanio+rerio+GN%3DCABZ01081866.1+PE%3D4+SV%3D1.fasta	148248	0						352624	0						manual correction
C2_72684	tr%7CE6ZGE6%7CE6ZGE6_DICLA+Uncharacterized+protein+OS%3DDicentrarchus+labrax+GN%3DDLA_It00880+PE%3D4+SV%3D1.fasta	158158	1		388		1243		256801	0						automatic correction
C2_34538	sp%7CQ1KKU7%7CHXC5A_TAKRU+Homeobox+protein+Hox-C5a+OS%3DTakifugu+rubripes+GN%3Dhoxc5a+PE%3D3+SV%3D1.fasta	197522	1		139		621		250.26	0						automatic correction
C2_4415	tr%7CB5DRQ7%7CB5DRQ7_DROPS+GA28568+OS%3DDrosophila+pseudoobscura+pseudoobscura+GN%3DGA28568+PE%3D4+SV%3D1.fasta	167084	1		1473		151		231674	0						automatic correction
C2_64624	gi%7C348500450%3Ac1151-1+PREDICTED%3A+NACHT%2C+LRR+and+PYD+domains-containing+protein+14-like+%5BOreochromis+niloticus%5D.fasta	529751	1		186		4175		651153	0						automatic correction
C2_95282	TIGR00939	716579	1		178		182		110308	0						automatic correction
C2_99199	sp%7CP79134%7CANXA6_BOVIN+Annexin+A6+OS%3DBos+taurus+GN%3DANXA6+PE%3D1+SV%3D2.fasta	117.04	1		774		1267		123463	0						automatic correction
C2_103037	1ukvY00	160363	1		323		80		272447	0						automatic correction
C2_110390	2p45B00	123.55	1	259		70			152931	0						automatic correction
C2_111115	V-set	606208	1	313		83			146508	0						automatic correction
C2_111434	2no7B00	839898	1	166		148			125884	0						automatic correction
C2_113817	Tetraspannin	144489	1		237		30		496808	0						automatic correction
C2_117424	Glyco_transf_6	148106	1	187		185			118843	0						automatic correction
C2_119999	Porin_3	890508	1		170		146		241493	0						automatic correction
C2_120570	Actin	459307	1		79		336		870514	0						automatic correction
C2_13623	Rtf2	313549	1	198		35			607.7	0						automatic correction
C2_18716	CD36	473339	1	1019		402			627678	0						automatic correction
C2_25562	1xkuA00	204771	1	1026		231			416641	0						automatic correction
C2_30834	1okcA00	220549	1		375		189		465521	0						automatic correction
C2_44498	TIGR01268	364075	1		189		242		356406	0						automatic correction
C2_53054	1wa5B00	104548	1		148		242		188956	0						automatic correction
C2_69009	ERG2_Sigma1R	222.95	1		353		177		367124	0						automatic correction
C2_77997	TIGR00092	125825	1		88		303		173893	0						automatic correction
C2_90291	Tetraspannin	100752	1	178		99			614162	0						automatic correction
C2_94011	FAIM1	129377	1		133		131		148639	0						automatic correction
C2_99107	TIGR03633	116545	1	269		78			342578	0						automatic correction
C2_109492	1k8kC00	181681	1	51		26			251182	0						automatic correction
C2_119464	Tetraspannin	449834	1	184		141			947976	0						automatic correction
C2_15573	LIM_bind	574328	1	667		286			697294	0						automatic correction
C2_17510	Tmemb_161AB	467664	1		817		240		603599	0						automatic correction
C2_19923	TIGR03413	924511	1		408		57		221.82	0						automatic correction
C2_39087	PfkB	180401	1	507		117			536948	0						automatic correction
C2_59219	TIGR01974	144482	1		348		221		236497	0						automatic correction
C2_65745	TIGR01967	216.79	1		113		149		491892	0						automatic correction
C2_6633	TIGR00815	472787	1	1459		384			603688	0						automatic correction
C2_80663	Filament	992628	1		66		170		231455	0						automatic correction
C2_85184	1pguB02	112976	1		596		250		510509	0						automatic correction
C2_92742	Trypsin	223.92	1	517		138			428249	0						automatic correction
C2_96083	Trypsin	136547	1	508		123			267897	0						automatic correction
C2_115535	gi%7C348525168%3Ac239-1+PREDICTED%3A+immunoglobulin+lambda-like+polypeptide+1-like+isoform+3+%5BOreochromis+niloticus%5D.fasta	614768	1		50		464		704957	0						automatic correction
C2_20300	sp%7CQ14586%7CZN267_HUMAN+Zinc+finger+protein+267+OS%3DHomo+sapiens+GN%3DZNF267+PE%3D1+SV%3D3.fasta	682281	1	166		2250			780496	0						automatic correction
C2_31524	gi%7C348533007%3Ac1180-1+PREDICTED%3A+hypothetical+protein+LOC100710874+%5BOreochromis+niloticus%5D.fasta	186045	1		424		496		231836	0						automatic correction
C2_50105	gi%7C348527346%3Ac198-1+PREDICTED%3A+hypothetical+protein+LOC100705247+%5BOreochromis+niloticus%5D.fasta	126717	1	274		225			163357	0						automatic correction
C2_49243	sp%7CQ99323%7CMYSN_DROME+Myosin+heavy+chain%2C+non-muscle+OS%3DDrosophila+melanogaster+GN%3Dzip+PE%3D1+SV%3D2.fasta	312729	1		235		6902		418716	0						automatic correction
C2_49661	gi%7C348515887%3Ac498-1+PREDICTED%3A+zinc+finger+protein+235-like+%5BOreochromis+niloticus%5D.fasta	184271	1		1066		1873		212516	0						automatic correction
C2_50965	sp%7CQ5T0B9%7CZN362_HUMAN+Zinc+finger+protein+362+OS%3DHomo+sapiens+GN%3DZNF362+PE%3D2+SV%3D1.fasta	248.05	1	61		1720			290966	0						automatic correction
C2_51364	sp%7CO88281%7CMEGF6_RAT+Multiple+epidermal+growth+factor-like+domains+protein+6+OS%3DRattus+norvegicus+GN%3DMegf6+PE%3D1+SV%3D1.fasta	400736	1		104		5167		48381	0						automatic correction
C2_52886	sp%7CQ8K0Q5%7CRHG18_MOUSE+Rho+GTPase-activating+protein+18+OS%3DMus+musculus+GN%3DArhgap18+PE%3D2+SV%3D1.fasta	87792	1		133		2450		117442	0						automatic correction
C2_53474	gi%7C348544609%3Ac933-1+PREDICTED%3A+protein+NLRC3-like+%5BOreochromis+niloticus%5D.fasta	206375	1		920		2346		707373	0						automatic correction
C2_59594	sp%7CQ0IHV1%7CINF2_XENTR+Inverted+formin-2+OS%3DXenopus+tropicalis+GN%3Dinf2+PE%3D2+SV%3D1.fasta	143711	1		363		1969		241123	0						automatic correction
C2_59839	gi%7C326665514%3Ac1405-1+PREDICTED%3A+NACHT%2C+LRR+and+PYD+domains-containing+protein+3-like+%5BDanio+rerio%5D.fasta	841514	1	73		4076			942666	0						automatic correction
C2_62150	tr%7CQ4RGW4%7CQ4RGW4_TETNG+Chromosome+undetermined+SCAF15090%2C+whole+genome+shotgun+sequence+OS%3DTetraodon+nigroviridis+GN%3DGSTENG00034624001+PE%3D4+SV%3D1.fasta	270576	1	509		7262			275894	0						automatic correction
C2_65853	gi%7C348539001%3Ac460-1+PREDICTED%3A+zinc+finger+protein+135-like+%5BOreochromis+niloticus%5D.fasta	90654	1		235		445		170271	0						automatic correction
C2_74319	tr%7CF1QG38%7CF1QG38_DANRE+Uncharacterized+protein+OS%3DDanio+rerio+PE%3D4+SV%3D1.fasta	799095	1		160		1468		100192	0						automatic correction
C2_75377	sp%7CQ3T078%7CCP048_BOVIN+Uncharacterized+protein+C16orf48+homolog+OS%3DBos+taurus+PE%3D2+SV%3D1.fasta	77924	1		257		534		121927	0						automatic correction
C2_76497	sp%7CQ02817%7CMUC2_HUMAN+Mucin-2+OS%3DHomo+sapiens+GN%3DMUC2+PE%3D1+SV%3D2.fasta	523773	1		121		6382		581895	0						automatic correction
C2_80244	gi%7C348525970%3Ac1418-1+PREDICTED%3A+hypothetical+protein+LOC100698500+%5BOreochromis+niloticus%5D.fasta	809486	1		48		919		923646	0						automatic correction
C2_80299	tr%7CQ4SQQ5%7CQ4SQQ5_TETNG+Chromosome+undetermined+SCAF14531%2C+whole+genome+shotgun+sequence+OS%3DTetraodon+nigroviridis+GN%3DGSTENG00014272001+PE%3D4+SV%3D1.fasta	298678	1		101		136		308124	0						automatic correction
C2_82577	sp%7CA8WGB1%7CCCBE1_DANRE+Collagen+and+calcium-binding+EGF+domain-containing+protein+1+OS%3DDanio+rerio+GN%3Dccbe1+PE%3D1+SV%3D2.fasta	210.43	1		227		736		301235	0						automatic correction
C2_8514	gi%7C348513733%3Ac338-1+PREDICTED%3A+annexin+A3-like+%5BOreochromis+niloticus%5D.fasta	877754	1	1029		1461			166.98	0						automatic correction
C2_95915	tr%7CE6ZIB3%7CE6ZIB3_DICLA+Crystallin+J1A+OS%3DDicentrarchus+labrax+GN%3DCRJ1A+PE%3D4+SV%3D1.fasta	183587	1	314		703			358923	0						automatic correction
C2_16833	gi%7C348539005%3Ac456-1+PREDICTED%3A+bifunctional+apoptosis+regulator-like+%5BOreochromis+niloticus%5D.fasta	176211	1		161		1093		281531	0						automatic correction
C2_19192	gi%7C348516094%3Ac337-1+PREDICTED%3A+annexin+A1-like+%5BOreochromis+niloticus%5D.fasta	178629	1	340		1237			333781	0						automatic correction
C2_19674	gi%7C348511785%3Ac814-1+PREDICTED%3A+hypothetical+protein+LOC100700087+%5BOreochromis+niloticus%5D.fasta	236159	1	569		188			329533	0						automatic correction
C2_22151	gi%7C348525867%3Ac529-1+PREDICTED%3A+hypothetical+protein+LOC100707294+%5BOreochromis+niloticus%5D.fasta	160855	1		109		182		240618	0						automatic correction
C2_22230	tr%7CQ4RXR1%7CQ4RXR1_TETNG+Chromosome+11+SCAF14979%2C+whole+genome+shotgun+sequence+OS%3DTetraodon+nigroviridis+GN%3DGSTENG00027318001+PE%3D4+SV%3D1.fasta	936907	1	94		230			103572	0						automatic correction
C2_22970	gi%7C348531381%3Ac637-1+PREDICTED%3A+ribosomal+protein+S6+kinase-like+1-like+%5BOreochromis+niloticus%5D.fasta	282403	1	386		1294			496442	0						automatic correction
C2_23203	gi%7C338719722%3Ac1503-1+PREDICTED%3A+receptor-type+tyrosine-protein+phosphatase+delta+isoform+5+%5BEquus+caballus%5D.fasta	757796	1	473		7400			907897	0						automatic correction
C2_23646	sp%7CQ98930%7CSORL_CHICK+Sortilin-related+receptor+%28Fragment%29+OS%3DGallus+gallus+GN%3DSORL1+PE%3D2+SV%3D1.fasta	244648	1	1163		5463			259483	0						automatic correction
C2_24368	tr%7CE6ZJC9%7CE6ZJC9_DICLA+Rho+GTPase-activating+protein+21+OS%3DDicentrarchus+labrax+GN%3DARHGAP21+PE%3D4+SV%3D1.fasta	142459	1		162		1990		642902	0						automatic correction
C2_26000	gi%7C348534005%3Ac186-1+PREDICTED%3A+hypothetical+protein+LOC100709813+%5BOreochromis+niloticus%5D.fasta	128172	1		201		198		233983	0						automatic correction
C2_33679	sp%7CQ5MCW4%7CZN569_HUMAN+Zinc+finger+protein+569+OS%3DHomo+sapiens+GN%3DZNF569+PE%3D2+SV%3D1.fasta	139478	1		331		2808		166298	0						automatic correction
C2_34760	sp%7CQ6DN14%7CMCTP1_HUMAN+Multiple+C2+and+transmembrane+domain-containing+protein+1+OS%3DHomo+sapiens+GN%3DMCTP1+PE%3D2+SV%3D2.fasta	205841	1		232		3183		516968	0						automatic correction
C2_37012	gi%7C348516624%3Ac2378-1+PREDICTED%3A+bromodomain+adjacent+to+zinc+finger+domain+protein+2B-like+%5BOreochromis+niloticus%5D.fasta	174323	1		231		4191		471.34	0						automatic correction
C2_38707	gi%7C348508092%3Ac410-1+PREDICTED%3A+keratin%2C+type+I+cytoskeletal+18-like+%5BOreochromis+niloticus%5D.fasta	182237	1		210		936		207243	0						automatic correction
C2_39904	gi%7C348532337%3Ac2685-1+PREDICTED%3A+adenomatous+polyposis+coli+homolog+%5BOreochromis+niloticus%5D.fasta	218.59	1		155		5089		334282	0						automatic correction
C2_41086	tr%7CE6ZGC2%7CE6ZGC2_DICLA+Uncharacterized+protein+OS%3DDicentrarchus+labrax+GN%3DDLA_It00640+PE%3D4+SV%3D1.fasta	189158	1		129		688		329466	0						automatic correction
C2_42303	sp%7CP49792%7CRBP2_HUMAN+E3+SUMO-protein+ligase+RanBP2+OS%3DHomo+sapiens+GN%3DRANBP2+PE%3D1+SV%3D2.fasta	168.14	1		428		14768		229765	0						automatic correction
C2_43013	sp%7CP49004%7CDPOD2_BOVIN+DNA+polymerase+delta+subunit+2+OS%3DBos+taurus+GN%3DPOLD2+PE%3D1+SV%3D2.fasta	878458	1		340		309		117092	0						automatic correction
C2_44323	gi%7C348505966%3Ac837-1+PREDICTED%3A+ubiquitin+carboxyl-terminal+hydrolase+6-like+%5BOreochromis+niloticus%5D.fasta	229888	1		111		1174		399074	0						automatic correction
C2_44917	gi%7C348502639%3Ac1189-1+PREDICTED%3A+fibulin-2-like+%5BOreochromis+niloticus%5D.fasta	236668	1		402		4347		555232	0						automatic correction
C2_45346	sp%7CQ80XK6%7CATG2B_MOUSE+Autophagy-related+protein+2+homolog+B+OS%3DMus+musculus+GN%3DAtg2b+PE%3D1+SV%3D3.fasta	192728	1		73		730		339599	0						automatic correction
C2_47369	tr%7CF1C7E3%7CF1C7E3_PERFV+Elongation+factor+1-delta+%28Fragment%29+OS%3DPerca+flavescens+GN%3DEef1d+PE%3D2+SV%3D1.fasta	130199	1	401		445			271538	0						automatic correction
C2_98860	tr%7CC4B4U7%7CC4B4U7_TAKRU+CD205+OS%3DTakifugu+rubripes+GN%3DCD205+PE%3D2+SV%3D1.fasta	208603	1		328		3363		433177	0						automatic correction
C2_100555	gi%7C348543027%3Ac180-1+PREDICTED%3A+immunoglobulin+omega+chain-like+%5BOreochromis+niloticus%5D.fasta	715263	1		73		364		802065	0						automatic correction
C2_100738	gi%7C348541173%3Ac503-1+PREDICTED%3A+hypothetical+protein+LOC100702315+%5BOreochromis+niloticus%5D.fasta	155092	1		420		426		343416	0						automatic correction
C2_100933	tr%7CB3TJI6%7CB3TJI6_LARCR+Interferon-inducible+protein+56+OS%3DLarimichthys+crocea+PE%3D2+SV%3D1.fasta	113.97	1	86		710			173025	0						automatic correction
C2_101223	gi%7C301632730%3Ac437-1+PREDICTED%3A+vomeronasal+type-2+receptor+1-like%2C+partial+%5BXenopus+%28Silurana%29+tropicalis%5D.fasta	560843	1	204		552			105146	0						automatic correction
C2_102049	gi%7C115629205%3Ac519-1+PREDICTED%3A+similar+to+endonuclease-reverse+transcriptase+%5BStrongylocentrotus+purpuratus%5D.fasta	682487	1	84		270			788306	0						automatic correction
C2_102056	tr%7CA7KE08%7CA7KE08_SALSA+Reverse+transcriptase-like+protein+OS%3DSalmo+salar+PE%3D4+SV%3D1.fasta	569712	1	238		929			908762	0						automatic correction
C2_102817	gi%7C348545136%3Ac532-1+PREDICTED%3A+hypothetical+protein+LOC100706714+%5BOreochromis+niloticus%5D.fasta	753019	1		272		1430		117392	0						automatic correction
C2_102904	gi%7C348545370%3Ac445-1+PREDICTED%3A+UPF0489+protein+C5orf22+homolog+%5BOreochromis+niloticus%5D.fasta	157111	1		135		1397		228446	0						automatic correction
C2_103748	tr%7CD7F170%7CD7F170_BOMMO+Endonuclease-reverse+transcriptase+OS%3DBombyx+mori+PE%3D4+SV%3D1.fasta	749317	1		114		2618		111469	0						automatic correction
C2_103832	tr%7CE7BKJ3%7CE7BKJ3_RHIDE+CR1-3+OS%3DRhigophila+dearborni+GN%3DCR1-3+PE%3D4+SV%3D1.fasta	38334	1	133		416			551946	0						automatic correction
C2_104213	tr%7CQ1HW07%7CQ1HW07_PENMO+Reverse+transcriptase+%28Fragment%29+OS%3DPenaeus+monodon+PE%3D4+SV%3D1.fasta	694297	1	134		958			745501	0						automatic correction
C2_104280	tr%7CQ8UWC9%7CQ8UWC9_TETNG+Reverse+transcriptase%2Fribonuclease+H%2Fputative+methyltransferase+%28Fragment%29+OS%3DTetraodon+nigroviridis+PE%3D4+SV%3D1.fasta	126517	1		139		2392		228238	0						automatic correction
C2_104579	sp%7CQ9WTV5%7CPSMD9_RAT+26S+proteasome+non-ATPase+regulatory+subunit+9+OS%3DRattus+norvegicus+GN%3DPsmd9+PE%3D1+SV%3D1.fasta	137.75	1	194		237			150867	0						automatic correction
C2_105880	gi%7C115901733%3Ac787-1+PREDICTED%3A+similar+to+endonuclease-reverse+transcriptase%2C+partial+%5BStrongylocentrotus+purpuratus%5D.fasta	854213	1		291		464		118811	0						automatic correction
C2_106100	tr%7CD7F170%7CD7F170_BOMMO+Endonuclease-reverse+transcriptase+OS%3DBombyx+mori+PE%3D4+SV%3D1.fasta	708119	1		65		2626		744231	0						automatic correction
C2_107107	2bexA00	152848	1		554		76		496579	0						automatic correction
C2_107246	gi%7C348545192%3Ac552-1+PREDICTED%3A+zinc+finger+protein+RFP-like+%5BOreochromis+niloticus%5D.fasta	175016	1	199		1985			401682	0						automatic correction
C2_108389	sp%7CP0CG71%7CUBIQ1_CAEEL+Polyubiquitin-A+OS%3DCaenorhabditis+elegans+GN%3Dubq-1+PE%3D3+SV%3D1.fasta	903908	1	135		514			101008	0						automatic correction
C2_108396	tr%7CE7CLR9%7CE7CLR9_9PERO+MHC+class+II+antigen+alpha+chain+OS%3DMiichthys+miiuy+PE%3D2+SV%3D1.fasta	178.33	1	328		1266			276353	0						automatic correction
C2_110793	gi%7C348525594%3Ac310-1+PREDICTED%3A+fucolectin-7-like+%5BOreochromis+niloticus%5D.fasta	117061	1	261		470			120593	0						automatic correction
C2_111283	gi%7C348545707%3Ac558-1+PREDICTED%3A+hypothetical+protein+LOC100708139+%5BOreochromis+niloticus%5D.fasta	504328	1		55		2025		609244	0						automatic correction
C2_113088	gi%7C348518427%3Ac356-1+PREDICTED%3A+interferon-induced+protein+44-like+%5BOreochromis+niloticus%5D.fasta	928959	1	303		633			172445	0						automatic correction
C2_113786	tr%7CF7EC39%7CF7EC39_XENTR+Uncharacterized+protein+%28Fragment%29+OS%3DXenopus+tropicalis+PE%3D4+SV%3D1.fasta	623286	1		78		789		796136	0						automatic correction
C2_114639	sp%7CQ5XIJ1%7CCC037_RAT+UPF0361+protein+C3orf37+homolog+OS%3DRattus+norvegicus+PE%3D2+SV%3D1.fasta	108159	1		207		999		162385	0						automatic correction
C2_116528	gi%7C348514790%3Ac271-1+PREDICTED%3A+hypothetical+protein+LOC100696977+%5BOreochromis+niloticus%5D.fasta	153228	1		713		657		268498	0						automatic correction
C2_117158	gi%7C348514139%3Ac1228-1+PREDICTED%3A+hypothetical+protein+LOC100699560+%5BOreochromis+niloticus%5D.fasta	121684	1	99		601			162851	0						automatic correction
C2_117309	gi%7C348545707%3Ac558-1+PREDICTED%3A+hypothetical+protein+LOC100708139+%5BOreochromis+niloticus%5D.fasta	194261	1		287		536		252537	0						automatic correction
C2_11929	gi%7C348527930%3Ac1553-1+PREDICTED%3A+E3+ubiquitin-protein+ligase+TTC3-like+%5BOreochromis+niloticus%5D.fasta	179505	1	600		139			218827	0						automatic correction
C2_119951	gi%7C348537190%3Ac357-1+PREDICTED%3A+phosphate+carrier+protein%2C+mitochondrial-like+isoform+1+%5BOreochromis+niloticus%5D.fasta	181.31	1	157		215			205.52	0						automatic correction
C2_120336	sp%7CQ90705%7CEF2_CHICK+Elongation+factor+2+OS%3DGallus+gallus+GN%3DEEF2+PE%3D1+SV%3D3.fasta	126.58	1	194		1711			137017	0						automatic correction
C2_120702	gi%7C348537897%3Ac380-1+PREDICTED%3A+creatine+kinase+M-type-like+%5BOreochromis+niloticus%5D.fasta	198935	1	131		1489			210366	0						automatic correction
C2_54596	sp%7CQ8BM96%7CGP128_MOUSE+Probable+G-protein+coupled+receptor+128+OS%3DMus+musculus+GN%3DGpr128+PE%3D1+SV%3D2.fasta	358723	1		45		2720		461412	0						automatic correction
C2_56071	sp%7CQ92890%7CUFD1_HUMAN+Ubiquitin+fusion+degradation+protein+1+homolog+OS%3DHomo+sapiens+GN%3DUFD1L+PE%3D1+SV%3D3.fasta	140587	1	711		1288			259912	0						automatic correction
C2_57380	tr%7CD0VB99%7CD0VB99_SPAAU+T+lymphocyte+1+antigen-like+protein+OS%3DSparus+aurata+PE%3D2+SV%3D1.fasta	970732	1		138		216		195964	0						automatic correction
C2_57665	gi%7C326681075%3Ac838-1+PREDICTED%3A+hypothetical+protein+LOC100330243+%5BDanio+rerio%5D.fasta	855164	1		476		793		119.41	0						automatic correction
C2_60577	sp%7CP17927%7CCR1_HUMAN+Complement+receptor+type+1+OS%3DHomo+sapiens+GN%3DCR1+PE%3D1+SV%3D3.fasta	384788	1	719		713			471623	0						automatic correction
C2_62310	gi%7C327260293%3Ac705-1+PREDICTED%3A+solute+carrier+family+15+member+2-like+%5BAnolis+carolinensis%5D.fasta	978094	1		40		1699		105111	0						automatic correction
C2_63311	gi%7C301614772%3Ac961-1+PREDICTED%3A+hypothetical+protein+LOC100493551+%5BXenopus+%28Silurana%29+tropicalis%5D.fasta	604679	1	205		2273			733458	0						automatic correction
C2_63525	gi%7C348519278%3Ac1601-1+PREDICTED%3A+hypothetical+protein+LOC100691541+%5BOreochromis+niloticus%5D.fasta	129045	1		202		3523		131806	0						automatic correction
C2_67159	gi%7C348521100%3Ac685-1+PREDICTED%3A+ETS-related+transcription+factor+Elf-2-like+%5BOreochromis+niloticus%5D.fasta	151081	1		317		750		239.91	0						automatic correction
C2_69340	sp%7CQ9R050%7CSSBP3_RAT+Single-stranded+DNA-binding+protein+3+OS%3DRattus+norvegicus+GN%3DSsbp3+PE%3D2+SV%3D1.fasta	184311	1		268		256		195131	0						automatic correction
C2_70807	sp%7CP79797%7CTF3A_ICTPU+Transcription+factor+IIIA+OS%3DIctalurus+punctatus+GN%3Dgtf3a+PE%3D2+SV%3D1.fasta	976214	1		127		710		123432	0						automatic correction
C2_71178	sp%7CQ14541%7CHNF4G_HUMAN+Hepatocyte+nuclear+factor+4-gamma+OS%3DHomo+sapiens+GN%3DHNF4G+PE%3D1+SV%3D3.fasta	726883	1		89		965		813716	0						automatic correction
C2_74077	gi%7C348509095%3Ac364-1+PREDICTED%3A+serine%2Fthreonine-protein+kinase+17A-like+%5BOreochromis+niloticus%5D.fasta	184.12	1	311		286			239444	0						automatic correction
C2_75555	sp%7CQ28718%7CCNGA2_RABIT+Cyclic+nucleotide-gated+olfactory+channel+OS%3DOryctolagus+cuniculus+GN%3DCNGA2+PE%3D2+SV%3D1.fasta	158344	1		137		1468		211968	0						automatic correction
C2_76235	sp%7CQ91YL2%7CRN126_MOUSE+RING+finger+protein+126+OS%3DMus+musculus+GN%3DRnf126+PE%3D1+SV%3D1.fasta	167846	1		235		1188		233012	0						automatic correction
C2_78088	gi%7C326664810%3Ac1486-1+PREDICTED%3A+retrotransposable+element+Tf2+155+kDa+protein+type+1-like+%5BDanio+rerio%5D.fasta	124549	1		225		4269		160392	0						automatic correction
C2_80931	sp%7CQ16820%7CMEP1B_HUMAN+Meprin+A+subunit+beta+OS%3DHomo+sapiens+GN%3DMEP1B+PE%3D1+SV%3D3.fasta	974739	1		319		2000		108597	0						automatic correction
C2_81498	tr%7CQ3LG57%7CQ3LG57_DANRE+ORF1-encoded+protein+OS%3DDanio+rerio+GN%3DORF1p+PE%3D4+SV%3D1.fasta	693354	1		295		939		110784	0						automatic correction
C2_8224	gi%7C348533337%3Ac1486-1+PREDICTED%3A+hemicentin-1-like+%5BOreochromis+niloticus%5D.fasta	46393	1	663		333			729941	0						automatic correction
C2_85407	gi%7C348517312%3Ac793-1+PREDICTED%3A+macrophage-expressed+gene+1+protein-like+%5BOreochromis+niloticus%5D.fasta	177.75	1		397		1018		367277	0						automatic correction
C2_86416	sp%7CQ03468%7CERCC6_HUMAN+DNA+excision+repair+protein+ERCC-6+OS%3DHomo+sapiens+GN%3DERCC6+PE%3D1+SV%3D1.fasta	993181	1	176		2508			109774	0						automatic correction
C2_86788	sp%7CO94876%7CTMCC1_HUMAN+Transmembrane+and+coiled-coil+domains+protein+1+OS%3DHomo+sapiens+GN%3DTMCC1+PE%3D1+SV%3D3.fasta	199142	1		227		2474		288435	0						automatic correction
C2_90441	sp%7CQ08174%7CPCDH1_HUMAN+Protocadherin-1+OS%3DHomo+sapiens+GN%3DPCDH1+PE%3D1+SV%3D2.fasta	180592	1		317		4960		248677	0						automatic correction
C2_93271	gi%7C348524070%3Ac618-1+PREDICTED%3A+plastin-2-like+%5BOreochromis+niloticus%5D.fasta	973307	1	142		2834			113655	0						automatic correction
C2_93330	gi%7C348543045%3Ac1215-1+PREDICTED%3A+hypothetical+protein+LOC100702146+%5BOreochromis+niloticus%5D.fasta	696468	1	128		1444			898693	0						automatic correction
C2_93981	sp%7CQ96GC5%7CRM48_HUMAN+39S+ribosomal+protein+L48%2C+mitochondrial+OS%3DHomo+sapiens+GN%3DMRPL48+PE%3D1+SV%3D2.fasta	704253	1	76		742			825098	0						automatic correction
C2_9491	sp%7CP26010%7CITB7_HUMAN+Integrin+beta-7+OS%3DHomo+sapiens+GN%3DITGB7+PE%3D1+SV%3D1.fasta	102.98	1		378		2978		196124	0						automatic correction
C2_95055	sp%7CP18688%7CKPB1_RABIT+Phosphorylase+b+kinase+regulatory+subunit+alpha%2C+skeletal+muscle+isoform+OS%3DOryctolagus+cuniculus+GN%3DPHKA1+PE%3D1+SV%3D1.fasta	139223	1		167		2261		221914	0						automatic correction
C2_2622	gi%7C348516626%3Ac769-1+PREDICTED%3A+E3+ubiquitin-protein+ligase+MARCH7-like+%5BOreochromis+niloticus%5D.fasta	442702	1	736		173			866522	0						automatic correction
C2_28569	sp%7CP38486%7CLEG3_CANFA+Galectin-3+OS%3DCanis+familiaris+GN%3DLGALS3+PE%3D1+SV%3D3.fasta	122881	1		664		239		182562	0						automatic correction
C2_29305	tr%7CQ4T4E0%7CQ4T4E0_TETNG+Chromosome+undetermined+SCAF9695%2C+whole+genome+shotgun+sequence+OS%3DTetraodon+nigroviridis+GN%3DGSTENG00007367001+PE%3D4+SV%3D1.fasta	187.73	1		638		4487		527998	0						automatic correction
C2_29740	gi%7C327274733%3Ac1417-1+PREDICTED%3A+macrophage+mannose+receptor+1-like+protein+1-like+%5BAnolis+carolinensis%5D.fasta	332631	1	198		1953			486987	0						automatic correction
C2_31490	sp%7CQ28178%7CTSP1_BOVIN+Thrombospondin-1+OS%3DBos+taurus+GN%3DTHBS1+PE%3D2+SV%3D2.fasta	385094	1		527		2552		330099	0						automatic correction
C2_31846	gi%7C348507102%3Ac544-1+PREDICTED%3A+kinesin+light+chain+4-like+isoform+3+%5BOreochromis+niloticus%5D.fasta	217108	1		339		1417		307398	0						automatic correction
C2_32252	sp%7CP18294%7CKCRF_STRPU+Creatine+kinase%2C+flagellar+OS%3DStrongylocentrotus+purpuratus+PE%3D1+SV%3D1.fasta	118201	1		339		569		138847	0						automatic correction
C2_32321	gi%7C348506690%3Ac1588-1+PREDICTED%3A+protein+dispatched+homolog+1-like+%5BOreochromis+niloticus%5D.fasta	206285	1		216		2188		324155	0						automatic correction
C2_33253	tr%7CQ5FW13%7CQ5FW13_XENTR+LOC548369+protein+%28Fragment%29+OS%3DXenopus+tropicalis+GN%3DLOC548369+PE%3D2+SV%3D1.fasta	896097	1		370		572		143113	0						automatic correction
C2_3515	gi%7C348522638%3Ac1220-1+PREDICTED%3A+NACHT%2C+LRR+and+PYD+domains-containing+protein+12-like+%5BOreochromis+niloticus%5D.fasta	75185	1		122		4328		87394	0						automatic correction
C2_38305	sp%7CQ1LUC1%7CBZW2_DANRE+Basic+leucine+zipper+and+W2+domain-containing+protein+2+OS%3DDanio+rerio+GN%3Dbzw2+PE%3D2+SV%3D1.fasta	177837	1	451		1506			257323	0						automatic correction
C2_38741	tr%7CQ4RFH8%7CQ4RFH8_TETNG+Chromosome+8+SCAF15119%2C+whole+genome+shotgun+sequence+OS%3DTetraodon+nigroviridis+GN%3DGSTENG00035315001+PE%3D4+SV%3D1.fasta	286504	1		315		175		292.4	0						automatic correction
C2_38759	gi%7C327272836%3Ac4376-1+PREDICTED%3A+phosphotidylinositol+phosphatase+PTPRQ-like+%5BAnolis+carolinensis%5D.fasta	974645	1		253		966		105911	0						automatic correction
C2_39869	gi%7C348545096%3Ac1162-1+PREDICTED%3A+bifunctional+protein+NCOAT-like%2C+partial+%5BOreochromis+niloticus%5D.fasta	104518	1		239		2003		204581	0						automatic correction
C2_40250	sp%7CQ99PP9%7CTRI16_MOUSE+Tripartite+motif-containing+protein+16+OS%3DMus+musculus+GN%3DTrim16+PE%3D2+SV%3D2.fasta	246263	1		39		738		398033	0						automatic correction
C2_40548	sp%7CQ3TRR0%7CMAP9_MOUSE+Microtubule-associated+protein+9+OS%3DMus+musculus+GN%3DMap9+PE%3D2+SV%3D2.fasta	975423	1	300		2546			988775	0						automatic correction
C2_40617	sp%7CQ8IZV2%7CCKLF8_HUMAN+CKLF-like+MARVEL+transmembrane+domain-containing+protein+8+OS%3DHomo+sapiens+GN%3DCMTM8+PE%3D2+SV%3D2.fasta	124874	1	315		507			183897	0						automatic correction
C2_42501	gi%7C291190343%3Ac646-1+myotubularin-related+protein+6+%5BSalmo+salar%5D.fasta	221749	1	399		458			414858	0						automatic correction
C2_43288	gi%7C348524252%3Ac1450-1+PREDICTED%3A+lysine-specific+demethylase+6A-like+%5BOreochromis+niloticus%5D.fasta	134982	1	420		3194			325.55	0						automatic correction
C2_46006	gi%7C348503660%3Ac2053-1+PREDICTED%3A+sickle+tail+protein-like+%5BOreochromis+niloticus%5D.fasta	192187	1	290		6405			201.17	0						automatic correction
C2_47605	gi%7C348517959%3Ac387-1+PREDICTED%3A+hypothetical+protein+LOC100694415+%5BOreochromis+niloticus%5D.fasta	108832	1		310		837		150693	0						automatic correction
C2_47619	gi%7C348533337%3Ac1486-1+PREDICTED%3A+hemicentin-1-like+%5BOreochromis+niloticus%5D.fasta	509985	1		509		3137		643513	0						automatic correction
C2_49040	gi%7C348540048%3Ac1007-1+PREDICTED%3A+collagen+alpha-1%28VI%29+chain-like+%5BOreochromis+niloticus%5D.fasta	934947	1		227		423		259.64	0						automatic correction
C2_49130	gi%7C348544135%3Ac249-1+PREDICTED%3A+proteasome+activator+complex+subunit+1-like+isoform+1+%5BOreochromis+niloticus%5D.fasta	155847	1		270		448		200779	0						automatic correction
C2_49988	gi%7C348514355%3Ac949-1+PREDICTED%3A+protocadherin-10-like+%5BOreochromis+niloticus%5D.fasta	664238	1	407		73			759877	0						automatic correction
C2_53468	sp%7CP57097%7CMERTK_RAT+Tyrosine-protein+kinase+Mer+OS%3DRattus+norvegicus+GN%3DMertk+PE%3D2+SV%3D1.fasta	779635	1		57		1181		110631	0						automatic correction
C2_54241	sp%7CO60941%7CDTNB_HUMAN+Dystrobrevin+beta+OS%3DHomo+sapiens+GN%3DDTNB+PE%3D1+SV%3D1.fasta	128801	1		470		2289		348.87	0						automatic correction
C2_54498	gi%7C348525472%3Ac283-1+PREDICTED%3A+capZ-interacting+protein-like+%5BOreochromis+niloticus%5D.fasta	119703	1		440		208		162764	0						automatic correction
C2_109453	gi%7C348543935%3Ac306-1+PREDICTED%3A+nitric+oxide+synthase-interacting+protein-like+%5BOreochromis+niloticus%5D.fasta	184.36	1		216		227		196083	0						automatic correction
C2_111327	gi%7C348534451%3Ac587-1+PREDICTED%3A+hypothetical+protein+LOC100701403+%5BOreochromis+niloticus%5D.fasta	153594	1	206		1800			251.92	0						automatic correction
C2_111495	sp%7CP62972%7CUBIQP_XENLA+Polyubiquitin+%28Fragment%29+OS%3DXenopus+laevis+PE%3D1+SV%3D2.fasta	138023	1	156		288			155123	0						automatic correction
C2_112656	tr%7CQ4U1C0%7CQ4U1C0_SPAAU+MHC+class+II+alpha+antigen+OS%3DSparus+aurata+GN%3DSpau-DAA+PE%3D2+SV%3D1.fasta	190303	1		217		503		313895	0						automatic correction
C2_112965	gi%7C348525156%3Ac247-1+PREDICTED%3A+CD166+antigen-like+isoform+2+%5BOreochromis+niloticus%5D.fasta	181135	1	311		279			220819	0						automatic correction
C2_113185	gi%7C348543027%3Ac180-1+PREDICTED%3A+immunoglobulin+omega+chain-like+%5BOreochromis+niloticus%5D.fasta	132951	1		324		294		176297	0						automatic correction
C2_11368	tr%7CD0VB93%7CD0VB93_SPAAU+Estrogen-regulated+protein+OS%3DSparus+aurata+PE%3D2+SV%3D1.fasta	134475	1		770		244		575594	0						automatic correction
C2_113960	gi%7C348515027%3Ac543-1+PREDICTED%3A+tripartite+motif-containing+protein+7-like+%5BOreochromis+niloticus%5D.fasta	142488	1		268		259		206204	0						automatic correction
C2_114226	gi%7C348525284%3Ac377-1+PREDICTED%3A+CD166+antigen-like+%5BOreochromis+niloticus%5D.fasta	141909	1		303		109		201156	0						automatic correction
C2_114297	gi%7C348527180%3Ac103-1+PREDICTED%3A+hypothetical+protein+LOC100703360+%5BOreochromis+niloticus%5D.fasta	617659	1	198		218			636375	0						automatic correction
C2_115907	gi%7C348518283%3Ac446-1+PREDICTED%3A+WW+domain-binding+protein+4-like+%5BOreochromis+niloticus%5D.fasta	538463	1		154		1417		109635	0						automatic correction
C2_116705	gi%7C348529880%3Ac403-1+PREDICTED%3A+4F2+cell-surface+antigen+heavy+chain-like+%5BOreochromis+niloticus%5D.fasta	104864	1		227		677		172066	0						automatic correction
C2_116934	gi%7C348514790%3Ac271-1+PREDICTED%3A+hypothetical+protein+LOC100696977+%5BOreochromis+niloticus%5D.fasta	140596	1		352		632		167624	0						automatic correction
C2_117001	gi%7C348539918%3Ac736-1+PREDICTED%3A+hypothetical+protein+LOC100705369+%5BOreochromis+niloticus%5D.fasta	58487	1	278		1860			68949	0						automatic correction
C2_117735	tr%7CB5XDG6%7CB5XDG6_SALSA+Ependymin+OS%3DSalmo+salar+GN%3DEPD+PE%3D2+SV%3D1.fasta	104435	1		153		237		113.87	0						automatic correction
C2_119148	gi%7C348533301%3Ac1502-1+PREDICTED%3A+myomesin-2-like+%5BOreochromis+niloticus%5D.fasta	842505	1	209		34			207636	0						automatic correction
C2_121426	tr%7CQ4RRW2%7CQ4RRW2_TETNG+Chromosome+7+SCAF15001%2C+whole+genome+shotgun+sequence+OS%3DTetraodon+nigroviridis+GN%3DGSTENG00029975001+PE%3D4+SV%3D1.fasta	969874	1	428		323			120281	0						automatic correction
C2_13126	gi%7C348507274%3Ac1691-1+PREDICTED%3A+hypothetical+protein+LOC100699272+%5BOreochromis+niloticus%5D.fasta	648452	1	1095		308			711214	0						automatic correction
C2_16597	sp%7CQ7T322%7CNAA35_DANRE+N-alpha-acetyltransferase+35%2C+NatC+auxiliary+subunit+OS%3DDanio+rerio+GN%3Dnaa35+PE%3D1+SV%3D1.fasta	231362	1		499		731		566169	0						automatic correction
C2_17699	gi%7C348530568%3Ac669-1+PREDICTED%3A+hypothetical+protein+LOC100690589+%5BOreochromis+niloticus%5D.fasta	280.38	1	112		1628			299192	0						automatic correction
C2_21618	sp%7CQ9UHC9%7CNPCL1_HUMAN+Niemann-Pick+C1-like+protein+1+OS%3DHomo+sapiens+GN%3DNPC1L1+PE%3D1+SV%3D1.fasta	194815	1		229		4486		519182	0						automatic correction
C2_24785	sp%7CP30957%7CRYR2_RABIT+Ryanodine+receptor+2+OS%3DOryctolagus+cuniculus+GN%3DRYR2+PE%3D1+SV%3D3.fasta	214244	1		1076		19461		705378	0						automatic correction
C2_25412	sp%7CP43146%7CDCC_HUMAN+Netrin+receptor+DCC+OS%3DHomo+sapiens+GN%3DDCC+PE%3D1+SV%3D2.fasta	210102	1		170		3747		280169	0						automatic correction
C2_25686	gi%7C348507034%3Ac529-1+PREDICTED%3A+proactivator+polypeptide-like+isoform+3+%5BOreochromis+niloticus%5D.fasta	198177	1		191		215		240321	0						automatic correction
C2_9834	TIGR03303	110856	1		990		582		696261	0						automatic correction
C2_103421	tr%7CQ9PTQ6%7CQ9PTQ6_XIPMA+Putative+uncharacterized+protein+OS%3DXiphophorus+maculatus+PE%3D4+SV%3D1.fasta	111351	1		101		56		116.1	0						automatic correction
C2_104930	tr%7CQ9PTQ6%7CQ9PTQ6_XIPMA+Putative+uncharacterized+protein+OS%3DXiphophorus+maculatus+PE%3D4+SV%3D1.fasta	611609	1	232		27			715924	0						automatic correction
C2_105341	tr%7CQ86EK6%7CQ86EK6_SCHJA+Clone+ZZD253+mRNA+sequence+OS%3DSchistosoma+japonicum+PE%3D2+SV%3D1.fasta	971313	1	205		686			121995	0						automatic correction
C2_118202	sp%7CQ95460%7CHMR1_HUMAN+Major+histocompatibility+complex+class+I-related+gene+protein+OS%3DHomo+sapiens+GN%3DMR1+PE%3D1+SV%3D1.fasta	390282	1	189		519			49544	0						automatic correction
C2_120460	tr%7CQ9PTQ6%7CQ9PTQ6_XIPMA+Putative+uncharacterized+protein+OS%3DXiphophorus+maculatus+PE%3D4+SV%3D1.fasta	764907	1	158		36			869221	0						automatic correction
C2_15215	gi%7C348518780%3Ac2388-1+PREDICTED%3A+spectrin+beta+chain%2C+brain+1-like+%5BOreochromis+niloticus%5D.fasta	455665	1		601		1408		491005	0						automatic correction
C2_23513	sp%7CP78559%7CMAP1A_HUMAN+Microtubule-associated+protein+1A+OS%3DHomo+sapiens+GN%3DMAP1A+PE%3D1+SV%3D6.fasta	669486	1		1375		296		678.42	0						automatic correction
C2_23836	sp%7CQ16787%7CLAMA3_HUMAN+Laminin+subunit+alpha-3+OS%3DHomo+sapiens+GN%3DLAMA3+PE%3D1+SV%3D2.fasta	308935	1		574		2558		313788	0						automatic correction
C2_29046	sp%7CP35555%7CFBN1_HUMAN+Fibrillin-1+OS%3DHomo+sapiens+GN%3DFBN1+PE%3D1+SV%3D3.fasta	697946	1		541		1844		797506	0						automatic correction
C2_46691	gi%7C348503916%3Ac2453-1+PREDICTED%3A+spectrin+alpha+chain%2C+brain+isoform+3+%5BOreochromis+niloticus%5D.fasta	355207	1		80		1382		367886	0						automatic correction
C2_55392	gi%7C68010379%3Ac149-1+hypothetical+protein+%5BPlasmodium+berghei+strain+ANKA%5D.fasta	230795	1		354		140		323055	0						automatic correction
C2_64448	sp%7CQ96JQ0%7CPCD16_HUMAN+Protocadherin-16+OS%3DHomo+sapiens+GN%3DDCHS1+PE%3D2+SV%3D1.fasta	130298	1		195		447		138768	0						automatic correction
C2_73061	gi%7C348535504%3Ac2122-1+PREDICTED%3A+histone-lysine+N-methyltransferase%2C+H3+lysine-36+and+H4+lysine-20+specific+%5BOreochromis+niloticus%5D.fasta	112139	1		173		1183		187.18	0						automatic correction
C2_77373	gi%7C348521556%3Ac4907-1+PREDICTED%3A+histone-lysine+N-methyltransferase+MLL2-like+%5BOreochromis+niloticus%5D.fasta	181421	1		78		3657		201.94	0						automatic correction
C2_86349	sp%7CQ90600%7CRB_CHICK+Retinoblastoma-associated+protein+OS%3DGallus+gallus+GN%3DRB1+PE%3D1+SV%3D1.fasta	143.75	1	225		2381			365822	0						automatic correction
C2_88552	gi%7C332816522%3Ac341-1+PREDICTED%3A+hypothetical+protein+LOC100608363+%5BPan+troglodytes%5D.fasta	13879	1		284		57		32235	0						automatic correction
C2_9123	gi%7C326676757%3Ac11537-1+PREDICTED%3A+hypothetical+protein+LOC557772+%5BDanio+rerio%5D.fasta	26.86	1		178		1449		305042	0						automatic correction
C2_9303	gi%7C348501786%3Ac4143-1+PREDICTED%3A+ankyrin-3-like+%5BOreochromis+niloticus%5D.fasta	653727	1		179		640		655417	0						automatic correction
C2_99247	gi%7C293353495%3Ac250-1+PREDICTED%3A+hypothetical+protein%2C+partial+%5BRattus+norvegicus%5D.fasta	171978	1		361		21		27135	0						automatic correction
C2_100159	tr%7CD7F163%7CD7F163_BOMMO+Endonuclease-reverse+transcriptase+OS%3DBombyx+mori+PE%3D4+SV%3D1.fasta	859829	1	410		2757			165.16	0						automatic correction
C2_100435	tr%7CF1R0D0%7CF1R0D0_DANRE+Uncharacterized+protein+%28Fragment%29+OS%3DDanio+rerio+PE%3D4+SV%3D1.fasta	632609	1		200		716		111072	0						automatic correction
C2_100729	gi%7C348543269%3Ac855-1+PREDICTED%3A+hypothetical+protein+LOC100690784+%5BOreochromis+niloticus%5D.fasta	994505	1		305		132		134987	0						automatic correction
C2_100953	tr%7CE6ZJD2%7CE6ZJD2_DICLA+Uncharacterized+protein+OS%3DDicentrarchus+labrax+GN%3DDLA_XVIII04240+PE%3D4+SV%3D1.fasta	153036	1		223		1740		199822	0						automatic correction
C2_101249	gi%7C326664033%3Ac1547-1+PREDICTED%3A+hypothetical+protein+LOC100333395+%5BDanio+rerio%5D.fasta	102276	1		204		365		148812	0						automatic correction
C2_101294	gi%7C348543761%3Ac885-1+PREDICTED%3A+hypothetical+protein+LOC100696944+%5BOreochromis+niloticus%5D.fasta	971892	1	162		110			107928	0						automatic correction
C2_101770	gi%7C348525867%3Ac529-1+PREDICTED%3A+hypothetical+protein+LOC100707294+%5BOreochromis+niloticus%5D.fasta	563924	1	188		725			938432	0						automatic correction
C2_102894	gi%7C326665514%3Ac1405-1+PREDICTED%3A+NACHT%2C+LRR+and+PYD+domains-containing+protein+3-like+%5BDanio+rerio%5D.fasta	507889	1		388		4354		618063	0						automatic correction
C2_103057	gi%7C348543205%3Ac1131-1+PREDICTED%3A+hypothetical+protein+LOC100702147+%5BOreochromis+niloticus%5D.fasta	214359	1		220		67		224343	0						automatic correction
C2_103075	gi%7C348541259%3Ac969-1+PREDICTED%3A+E3+ubiquitin%2FISG15+ligase+TRIM25-like+%5BOreochromis+niloticus%5D.fasta	858294	1		111		2330		958772	0						automatic correction
C2_103239	tr%7CD7F170%7CD7F170_BOMMO+Endonuclease-reverse+transcriptase+OS%3DBombyx+mori+PE%3D4+SV%3D1.fasta	639245	1		180		2390		102.9	0						automatic correction
C2_103548	tr%7CD7F160%7CD7F160_BOMMO+Endonuclease-reverse+transcriptase+OS%3DBombyx+mori+PE%3D4+SV%3D1.fasta	532704	1	260		2927			733679	0						automatic correction
C2_104490	gi%7C348541043%3Ac1185-1+PREDICTED%3A+NACHT%2C+LRR+and+PYD+domains-containing+protein+12-like+%5BOreochromis+niloticus%5D.fasta	178317	1		203		1332		215799	0						automatic correction
C2_104783	gi%7C348545346%3Ac460-1+PREDICTED%3A+hypothetical+protein+LOC100694739+%5BOreochromis+niloticus%5D.fasta	615506	1		155		987		713262	0						automatic correction
C2_104996	gi%7C348545810%3Ac543-1+PREDICTED%3A+tripartite+motif-containing+protein+16-like+%5BOreochromis+niloticus%5D.fasta	157.05	1	310		93			168009	0						automatic correction
C2_105005	gi%7C348545707%3Ac558-1+PREDICTED%3A+hypothetical+protein+LOC100708139+%5BOreochromis+niloticus%5D.fasta	176727	1		177		2112		200121	0						automatic correction
C2_105126	gi%7C301617343%3Ac964-1+PREDICTED%3A+RNA-directed+DNA+polymerase+from+mobile+element+jockey-like+%5BXenopus+%28Silurana%29+tropicalis%5D.fasta	48055	1	121		2507			759111	0						automatic correction
C2_105227	tr%7CF1R0D0%7CF1R0D0_DANRE+Uncharacterized+protein+%28Fragment%29+OS%3DDanio+rerio+PE%3D4+SV%3D1.fasta	486872	1		115		690		995664	0						automatic correction
C2_105966	gi%7C348512615%3Ac466-1+PREDICTED%3A+uncharacterized+protein+C1orf172+homolog+%5BOreochromis+niloticus%5D.fasta	526023	1		126		1576		560689	0						automatic correction
C2_105970	tr%7CQ9XR30%7CQ9XR30_ORYLA+Classical+MHC+class+I+molecule%2C+alpha-chain+OS%3DOryzias+latipes+GN%3DOrla-UAA+PE%3D2+SV%3D1.fasta	983184	1		135		531		116198	0						automatic correction
C2_10820	sp%7CP08603%7CCFAH_HUMAN+Complement+factor+H+OS%3DHomo+sapiens+GN%3DCFH+PE%3D1+SV%3D4.fasta	613035	1		352		5365		117985	0						automatic correction
C2_108302	tr%7CA4JYR6%7CA4JYR6_DANRE+CDNA%2C+clone+cssl%3Ad0282+OS%3DDanio+rerio+PE%3D2+SV%3D1.fasta	530557	1	283		956			832352	0						automatic correction
C2_108475	gi%7C348525164%3Ac239-1+PREDICTED%3A+immunoglobulin+lambda-like+polypeptide+1-like+isoform+1+%5BOreochromis+niloticus%5D.fasta	148315	1		176		964		212.81	0						automatic correction
C2_88318	gi%7C348522044%3Ac406-1+PREDICTED%3A+calreticulin-like+isoform+2+%5BOreochromis+niloticus%5D.fasta	169153	1	252		1480			172656	0						automatic correction
C2_9093	gi%7C348541347%3Ac625-1+PREDICTED%3A+hypothetical+protein+LOC100705011+%5BOreochromis+niloticus%5D.fasta	215797	1		280		270		288799	0						automatic correction
C2_93462	sp%7CQ8WZ42%7CTITIN_HUMAN+Titin+OS%3DHomo+sapiens+GN%3DTTN+PE%3D1+SV%3D3.fasta	91526	1		169		36494		102133	0						automatic correction
C2_94723	sp%7CQ96RL7%7CVP13A_HUMAN+Vacuolar+protein+sorting-associated+protein+13A+OS%3DHomo+sapiens+GN%3DVPS13A+PE%3D1+SV%3D2.fasta	740214	1	77		4991			844907	0						automatic correction
C2_94791	sp%7CQ7TQG1%7CPKHA6_MOUSE+Pleckstrin+homology+domain-containing+family+A+member+6+OS%3DMus+musculus+GN%3DPlekha6+PE%3D1+SV%3D1.fasta	139881	1		205		5335		214014	0						automatic correction
C2_98237	gi%7C348543301%3Ac928-1+PREDICTED%3A+hypothetical+protein+LOC100695356+%5BOreochromis+niloticus%5D.fasta	832477	1		385		2555		102199	0						automatic correction
C2_98330	sp%7CQ5ZIR1%7CSHLB1_CHICK+Endophilin-B1+OS%3DGallus+gallus+GN%3DSH3GLB1+PE%3D2+SV%3D1.fasta	959079	1		46		948		106005	0						automatic correction
C2_105934	NADHdh	603928	1		68		131		736859	0						automatic correction
C2_105963	V-set	72594	1		186		64		963531	0						automatic correction
C2_118478	Trypsin	922416	1	132		195			159782	0						automatic correction
C2_120111	TIGR02279	583502	1		174		109		134308	0						automatic correction
C2_13399	LANC_like	203547	1		406		57		702005	0						automatic correction
C2_19545	TIGR00898	368573	1		945		300		359313	0						automatic correction
C2_19834	Actin	546156	1	392		101			871.51	0						automatic correction
C2_27816	1okcA00	260529	1		313		71		335979	0						automatic correction
C2_35564	1i2mB00	170749	1	267		296			320068	0						automatic correction
C2_38552	TIGR01018	228142	1		247		86		400424	0						automatic correction
C2_39048	DUF914	305.77	1		848		219		488863	0						automatic correction
C2_40521	BRE	279832	1	523		279			329383	0						automatic correction
C2_5408	TIGR00633	180487	1	608		89			444026	0						automatic correction
C2_55045	Aldo_ket_red	121592	1		423		106		453252	0						automatic correction
C2_57018	Transposase_22	32979	1		194		179		74176	0						automatic correction
C2_90346	TIGR01160	188104	1	188		54			249.65	0						automatic correction
C2_92897	TIGR03303	59359	1		244		632		191302	0						automatic correction
s_fjad0002d08_f_1	SNF	239967	1	391		424			248603	0						automatic correction
C2_103909	RVT_1	578342	1		285		56		115281	0						automatic correction
C2_107766	COesterase	125201	1		400		450		421441	0						automatic correction
C2_12502	TIGR01211	230883	1		594		124		515894	0						automatic correction
C2_33200	2hpsA00	213938	1		425		111		346338	0						automatic correction
C2_34707	3bwxA00	230708	1		348		85		531853	0						automatic correction
C2_49874	TIGR02065	895484	1		513		181		467764	0						automatic correction
C2_54667	1wmaA00	162722	1		632		146		385294	0						automatic correction
C2_44523	gi%7C348513492%3Ac1096-1+PREDICTED%3A+NACHT%2C+LRR+and+PYD+domains-containing+protein+12-like+%5BOreochromis+niloticus%5D.fasta	859887	1		506		4559		207842	0						automatic correction
C2_45968	sp%7CQ8TC07%7CTBC15_HUMAN+TBC1+domain+family+member+15+OS%3DHomo+sapiens+GN%3DTBC1D15+PE%3D1+SV%3D2.fasta	221441	1		216		2229		364874	0						automatic correction
C2_49587	sp%7CQ8K3J5%7CZN131_MOUSE+Zinc+finger+protein+131+OS%3DMus+musculus+GN%3DZnf131+PE%3D2+SV%3D1.fasta	154719	1		294		259		280094	0						automatic correction
C2_5048	sp%7CQ9UPN3%7CMACF1_HUMAN+Microtubule-actin+cross-linking+factor+1%2C+isoforms+1%2F2%2F3%2F5+OS%3DHomo+sapiens+GN%3DMACF1+PE%3D1+SV%3D4.fasta	119468	1		825		11659		380595	0						automatic correction
C2_50535	sp%7CQ9ULJ6%7CZMIZ1_HUMAN+Zinc+finger+MIZ+domain-containing+protein+1+OS%3DHomo+sapiens+GN%3DZMIZ1+PE%3D1+SV%3D3.fasta	111377	1		153		1017		122792	0						automatic correction
C2_50617	gi%7C348503780%3Ac280-1+PREDICTED%3A+troponin+T%2C+fast+skeletal+muscle+isoforms-like+isoform+1+%5BOreochromis+niloticus%5D.fasta	143724	1		338		236		226264	0						automatic correction
C2_53801	sp%7CQ5U2U0%7CCLPX_RAT+ATP-dependent+Clp+protease+ATP-binding+subunit+clpX-like%2C+mitochondrial+OS%3DRattus+norvegicus+GN%3DClpx+PE%3D2+SV%3D1.fasta	189464	1		80		730		305072	0						automatic correction
C2_55279	sp%7CQ6ZWH5%7CNEK10_HUMAN+Serine%2Fthreonine-protein+kinase+Nek10+OS%3DHomo+sapiens+GN%3DNEK10+PE%3D2+SV%3D3.fasta	207627	1	78		3469			324.72	0						automatic correction
C2_57780	sp%7CQ5R814%7CPRP4B_PONAB+Serine%2Fthreonine-protein+kinase+PRP4+homolog+OS%3DPongo+abelii+GN%3DPRPF4B+PE%3D2+SV%3D1.fasta	144611	1		265		2978		227328	0						automatic correction
C2_59328	sp%7CQ6DDU8%7CFIGL1_XENLA+Fidgetin-like+protein+1+OS%3DXenopus+laevis+GN%3Dfignl1+PE%3D2+SV%3D1.fasta	143763	1	185		2343			258284	0						automatic correction
C2_59450	gi%7C348503742%3Ac440-1+PREDICTED%3A+zinc+finger+protein+277-like+%5BOreochromis+niloticus%5D.fasta	156.92	1	105		713			199226	0						automatic correction
C2_60642	sp%7CQ4R6Q7%7CMUDEN_MACFA+MHD+domain-containing+death-inducing+protein+OS%3DMacaca+fascicularis+GN%3DMUDENG+PE%3D2+SV%3D1.fasta	177641	1		329		1491		217321	0						automatic correction
C2_61524	gi%7C348513520%3Ac487-1+PREDICTED%3A+hypothetical+protein+LOC100705845+%5BOreochromis+niloticus%5D.fasta	165681	1	389		1305			174937	0						automatic correction
C2_61980	gi%7C348520518%3Ac1762-1+PREDICTED%3A+eukaryotic+translation+initiation+factor+4+gamma+3-like+%5BOreochromis+niloticus%5D.fasta	132539	1		114		582		203549	0						automatic correction
C2_62360	sp%7CQ6GNL1%7CC1GLT_XENLA+Glycoprotein-N-acetylgalactosamine+3-beta-galactosyltransferase+1+OS%3DXenopus+laevis+GN%3Dc1galt1+PE%3D2+SV%3D1.fasta	173138	1		242		933		346206	0						automatic correction
C2_62994	gi%7C348527500%3Ac2570-1+PREDICTED%3A+E3+ubiquitin-protein+ligase+HECTD1+%5BOreochromis+niloticus%5D.fasta	201456	1		338		10958		331934	0						automatic correction
C2_67455	gi%7C348543900%3Ac1566-1+PREDICTED%3A+hypothetical+protein+LOC100693215+%5BOreochromis+niloticus%5D.fasta	153668	1		290		3465		164257	0						automatic correction
C2_6845	sp%7CQ9NW13%7CRBM28_HUMAN+RNA-binding+protein+28+OS%3DHomo+sapiens+GN%3DRBM28+PE%3D1+SV%3D3.fasta	152812	1	763		2494			527935	0						automatic correction
C2_68787	gi%7C348536857%3Ac654-1+PREDICTED%3A+hypothetical+protein+LOC100693199+%5BOreochromis+niloticus%5D.fasta	116101	1		131		994		150876	0						automatic correction
C2_70980	gi%7C348539920%3Ac2177-1+PREDICTED%3A+hypothetical+protein+LOC100705635+%5BOreochromis+niloticus%5D.fasta	60002	1		328		3292		722509	0						automatic correction
C2_75640	sp%7CB6RSP1%7CPKHA7_DANRE+Pleckstrin+homology+domain-containing+family+A+member+7+OS%3DDanio+rerio+GN%3Dplekha7+PE%3D2+SV%3D2.fasta	148792	1		180		3709		231896	0						automatic correction
C2_77548	sp%7CQ6P0D5%7CWBP11_DANRE+WW+domain-binding+protein+11+OS%3DDanio+rerio+GN%3Dwbp11+PE%3D1+SV%3D1.fasta	265066	1		150		990		245499	0						automatic correction
C2_80836	tr%7CA8C5I4%7CA8C5I4_SALSA+Transposase+OS%3DSalmo+salar+PE%3D4+SV%3D1.fasta	641066	1		59		74		723585	0						automatic correction
C2_81658	gi%7C301607115%3Ac2371-1+PREDICTED%3A+hypothetical+protein+LOC100485314+%5BXenopus+%28Silurana%29+tropicalis%5D.fasta	193695	1		126		4938		205126	0						automatic correction
C2_82881	gi%7C348519481%3Ac1934-1+PREDICTED%3A+hypothetical+protein+LOC100696005+%5BOreochromis+niloticus%5D.fasta	894732	1		174		382		265805	0						automatic correction
C2_83543	gi%7C348522439%3Ac567-1+PREDICTED%3A+zinc+finger+protein+250-like+%5BOreochromis+niloticus%5D.fasta	97772	1	46		1819			117.81	0						automatic correction
C2_84039	gi%7C348511368%3Ac1173-1+PREDICTED%3A+ubinuclein-2-like+%5BOreochromis+niloticus%5D.fasta	258235	1		166		3440		260432	0						automatic correction
C2_84885	gi%7C348502004%3Ac1106-1+PREDICTED%3A+protein+unc-13+homolog+D+%5BOreochromis+niloticus%5D.fasta	150324	1		312		410		276885	0						automatic correction
C2_86985	gi%7C297490396%3Ac245-1+PREDICTED%3A+hypothetical+protein+%5BBos+taurus%5D.fasta	122734	1		138		984		138408	0						automatic correction
C2_117514	sp%7CQ13131%7CAAPK1_HUMAN+5%27-AMP-activated+protein+kinase+catalytic+subunit+alpha-1+OS%3DHomo+sapiens+GN%3DPRKAA1+PE%3D1+SV%3D4.fasta	490039	1		416		761		637049	0						automatic correction
C2_117578	gi%7C348507487%3Ac551-1+PREDICTED%3A+E3+ubiquitin-protein+ligase+TRIM21-like+%5BOreochromis+niloticus%5D.fasta	165237	1		209		2228		303877	0						automatic correction
C2_117863	sp%7CP08195%7C4F2_HUMAN+4F2+cell-surface+antigen+heavy+chain+OS%3DHomo+sapiens+GN%3DSLC3A2+PE%3D1+SV%3D3.fasta	458251	1	46		1625			557937	0						automatic correction
C2_118591	gi%7C348543838%3Ac848-1+PREDICTED%3A+hypothetical+protein+LOC100707862+%5BOreochromis+niloticus%5D.fasta	155201	1	50		1480			117029	0						automatic correction
C2_118831	gi%7C348536869%3Ac751-1+PREDICTED%3A+hypothetical+protein+LOC100695076+%5BOreochromis+niloticus%5D.fasta	814343	1		71		567		971628	0						automatic correction
C2_118966	gi%7C297490388%3Ac109-1+PREDICTED%3A+hypothetical+protein+%5BBos+taurus%5D.fasta	116597	1		107		410		126.51	0						automatic correction
C2_119352	gi%7C348541259%3Ac969-1+PREDICTED%3A+E3+ubiquitin%2FISG15+ligase+TRIM25-like+%5BOreochromis+niloticus%5D.fasta	161372	1		159		856		182745	0						automatic correction
C2_119614	gi%7C348513539%3Ac331-1+PREDICTED%3A+60S+ribosomal+protein+L5-like+%5BOreochromis+niloticus%5D.fasta	148364	1	108		1371			162331	0						automatic correction
C2_119962	gi%7C348541579%3Ac353-1+PREDICTED%3A+tripartite+motif-containing+protein+16-like+%5BOreochromis+niloticus%5D.fasta	135678	1	154		512			180846	0						automatic correction
C2_120223	tr%7CQ4U1C7%7CQ4U1C7_SPAAU+MHC+class+II+alpha+antigen+OS%3DSparus+aurata+GN%3DSpau-DAA+PE%3D2+SV%3D1.fasta	198846	1	177		208			269947	0						automatic correction
C2_120427	sp%7CP19474%7CRO52_HUMAN+E3+ubiquitin-protein+ligase+TRIM21+OS%3DHomo+sapiens+GN%3DTRIM21+PE%3D1+SV%3D1.fasta	347333	1	38		1503			539734	0						automatic correction
C2_13784	sp%7CP32018%7CCOEA1_CHICK+Collagen+alpha-1%28XIV%29+chain+OS%3DGallus+gallus+GN%3DCOL14A1+PE%3D1+SV%3D2.fasta	185637	1		620		3997		309.76	0						automatic correction
C2_14059	gi%7C348541257%3Ac1201-1+PREDICTED%3A+hypothetical+protein+LOC100691760+%5BOreochromis+niloticus%5D.fasta	928275	1		119		3284		102616	0						automatic correction
C2_15905	sp%7CQ8K2L8%7CTPC12_MOUSE+Trafficking+protein+particle+complex+subunit+12+OS%3DMus+musculus+GN%3DTrappc12+PE%3D1+SV%3D2.fasta	197716	1		1394		2221		467153	0						automatic correction
C2_20561	sp%7CQ9NZJ4%7CSACS_HUMAN+Sacsin+OS%3DHomo+sapiens+GN%3DSACS+PE%3D1+SV%3D2.fasta	910432	1		541		2107		162525	0						automatic correction
C2_20686	gi%7C348539782%3Ac2501-1+PREDICTED%3A+nebulin-like+%5BOreochromis+niloticus%5D.fasta	102644	1		911		7681		113.17	0						automatic correction
C2_20712	gi%7C348500695%3Ac6025-1+PREDICTED%3A+obscurin+%5BOreochromis+niloticus%5D.fasta	135945	1	497		13545			340811	0						automatic correction
C2_22044	gi%7C326666818%3Ac235-1+PREDICTED%3A+hypothetical+protein+LOC100537439+%5BDanio+rerio%5D.fasta	419693	1		117		99		663428	0						automatic correction
C2_25259	sp%7CP41233%7CABCA1_MOUSE+ATP-binding+cassette+sub-family+A+member+1+OS%3DMus+musculus+GN%3DAbca1+PE%3D1+SV%3D4.fasta	316195	1	32		372			688949	0						automatic correction
C2_25483	gi%7C348511541%3Ac2256-1+PREDICTED%3A+hypothetical+protein+LOC100690453+%5BOreochromis+niloticus%5D.fasta	111358	1		317		1120		117.06	0						automatic correction
C2_25937	gi%7C348542260%3Ac538-1+PREDICTED%3A+nuclear+factor+7%2C+ovary-like+%5BOreochromis+niloticus%5D.fasta	106647	1		111		1480		163672	0						automatic correction
C2_30322	tr%7CQ4RHS3%7CQ4RHS3_TETNG+Chromosome+8+SCAF15044%2C+whole+genome+shotgun+sequence+OS%3DTetraodon+nigroviridis+GN%3DGSTENG00034198001+PE%3D4+SV%3D1.fasta	164.9	1		247		500		298844	0						automatic correction
C2_30971	gi%7C348541203%3Ac1193-1+PREDICTED%3A+hypothetical+protein+LOC100707408+%5BOreochromis+niloticus%5D.fasta	119997	1		305		3702		222642	0						automatic correction
C2_35260	sp%7CQ8N5B7%7CCERS5_HUMAN+Ceramide+synthase+5+OS%3DHomo+sapiens+GN%3DCERS5+PE%3D1+SV%3D1.fasta	172624	1		410		495		257201	0						automatic correction
C2_37461	gi%7C348535636%3Ac716-1+PREDICTED%3A+DNA+polymerase+iota-like+%5BOreochromis+niloticus%5D.fasta	189781	1		222		420		621441	0						automatic correction
C2_38000	sp%7CP22695%7CQCR2_HUMAN+Cytochrome+b-c1+complex+subunit+2%2C+mitochondrial+OS%3DHomo+sapiens+GN%3DUQCRC2+PE%3D1+SV%3D3.fasta	169842	1	345		517			202965	0						automatic correction
C2_40351	gi%7C348525088%3Ac715-1+PREDICTED%3A+EGF-like+module-containing+mucin-like+hormone+receptor-like+1-like+%5BOreochromis+niloticus%5D.fasta	953715	1		116		246		134908	0						automatic correction
C2_41170	tr%7CF1QE92%7CF1QE92_DANRE+Sorbin+and+SH3+domain-containing+3+%28Fragment%29+OS%3DDanio+rerio+GN%3Dsorbs3+PE%3D4+SV%3D1.fasta	146721	1		287		39		633726	0						automatic correction
C2_90940	sp%7CQ9D7V9%7CNAAA_MOUSE+N-acylethanolamine-hydrolyzing+acid+amidase+OS%3DMus+musculus+GN%3DNaaa+PE%3D2+SV%3D2.fasta	106039	1		107		1497		120595	0						automatic correction
C2_91687	sp%7CQ7T0B1%7CSTK40_CHICK+Serine%2Fthreonine-protein+kinase+40+OS%3DGallus+gallus+GN%3DSTK40+PE%3D2+SV%3D1.fasta	219886	1		230		1514		396116	0						automatic correction
C2_91903	gi%7C348523051%3Ac422-1+PREDICTED%3A+zinc+finger+protein+36%2C+C3H1+type-like+1-like+%5BOreochromis+niloticus%5D.fasta	119356	1		315		483		220003	0						automatic correction
C2_93234	gi%7C348543007%3Ac551-1+PREDICTED%3A+hypothetical+protein+LOC100696501+%5BOreochromis+niloticus%5D.fasta	128659	1		166		159		154555	0						automatic correction
C2_95529	sp%7CP09741%7CTNNT2_RABIT+Troponin+T%2C+cardiac+muscle+OS%3DOryctolagus+cuniculus+GN%3DTNNT2+PE%3D1+SV%3D3.fasta	944632	1	508		777			137191	0						automatic correction
C2_98405	sp%7CP59747%7CPRVB_SCOJP+Parvalbumin+beta+OS%3DScomber+japonicus+PE%3D1+SV%3D2.fasta	144385	1	253		274			173202	0						automatic correction
C2_98822	sp%7CP08775%7CRPB1_MOUSE+DNA-directed+RNA+polymerase+II+subunit+RPB1+OS%3DMus+musculus+GN%3DPolr2a+PE%3D1+SV%3D3.fasta	232.1	1	205		7253			287663	0						automatic correction
FM146816	tr%7CQ3ZE28%7CQ3ZE28_SPAAU+Zona+pellucida+protein+Bb+OS%3DSparus+aurata+PE%3D2+SV%3D1.fasta	146309	1		174		1371		287515	0						automatic correction
C2_100296	gi%7C348525867%3Ac529-1+PREDICTED%3A+hypothetical+protein+LOC100707294+%5BOreochromis+niloticus%5D.fasta	670528	1	188		725			107465	0						automatic correction
C2_101521	tr%7CQ8UWC9%7CQ8UWC9_TETNG+Reverse+transcriptase%2Fribonuclease+H%2Fputative+methyltransferase+%28Fragment%29+OS%3DTetraodon+nigroviridis+PE%3D4+SV%3D1.fasta	118378	1		112		2385		212575	0						automatic correction
C2_10161	sp%7CP0CJ78%7CZN865_HUMAN+Zinc+finger+protein+865+OS%3DHomo+sapiens+GN%3DZNF865+PE%3D3+SV%3D1.fasta	105.24	1		784		840		116008	0						automatic correction
C2_102066	gi%7C348512601%3Ac1133-1+PREDICTED%3A+zinc+finger+protein+850-like+%5BOreochromis+niloticus%5D.fasta	105777	1	446		2569			115074	0						automatic correction
C2_102469	gi%7C115629205%3Ac519-1+PREDICTED%3A+similar+to+endonuclease-reverse+transcriptase+%5BStrongylocentrotus+purpuratus%5D.fasta	587067	1		130		534		950377	0						automatic correction
C2_102479	tr%7CQ8UWC9%7CQ8UWC9_TETNG+Reverse+transcriptase%2Fribonuclease+H%2Fputative+methyltransferase+%28Fragment%29+OS%3DTetraodon+nigroviridis+PE%3D4+SV%3D1.fasta	128352	1	193		2409			228402	0						automatic correction
C2_103910	sp%7CP09180%7CRL4_DROME+60S+ribosomal+protein+L4+OS%3DDrosophila+melanogaster+GN%3DRpL4+PE%3D2+SV%3D2.fasta	184544	1		245		508		235822	0						automatic correction
C2_104442	gi%7C301617343%3Ac964-1+PREDICTED%3A+RNA-directed+DNA+polymerase+from+mobile+element+jockey-like+%5BXenopus+%28Silurana%29+tropicalis%5D.fasta	582665	1		64		2498		829561	0						automatic correction
C2_104531	gi%7C348545292%3Ac2199-1+PREDICTED%3A+laminin+subunit+beta-4-like%2C+partial+%5BOreochromis+niloticus%5D.fasta	640538	1		209		947		105033	0						automatic correction
C2_104838	gi%7C115901733%3Ac787-1+PREDICTED%3A+similar+to+endonuclease-reverse+transcriptase%2C+partial+%5BStrongylocentrotus+purpuratus%5D.fasta	936847	1	300		453			129522	0						automatic correction
C2_105068	gi%7C348520230%3Ac1502-1+PREDICTED%3A+alpha-2-macroglobulin-like+protein+1-like+%5BOreochromis+niloticus%5D.fasta	97.55	1		61		6039		107639	0						automatic correction
C2_105542	gi%7C348544885%3Ac652-1+PREDICTED%3A+hypothetical+protein+LOC100689988+%5BOreochromis+niloticus%5D.fasta	104879	1		246		69		112362	0						automatic correction
C2_105550	tr%7CD7F171%7CD7F171_BOMMO+Endonuclease-reverse+transcriptase+OS%3DBombyx+mori+PE%3D4+SV%3D1.fasta	596909	1	175		2804			872629	0						automatic correction
C2_105715	gi%7C348534451%3Ac587-1+PREDICTED%3A+hypothetical+protein+LOC100701403+%5BOreochromis+niloticus%5D.fasta	169218	1		349		618		285394	0						automatic correction
C2_106061	tr%7CD7F171%7CD7F171_BOMMO+Endonuclease-reverse+transcriptase+OS%3DBombyx+mori+PE%3D4+SV%3D1.fasta	705969	1		196		2801		101644	0						automatic correction
C2_106764	gi%7C348508861%3Ac1065-1+PREDICTED%3A+hypothetical+protein+LOC100706998+%5BOreochromis+niloticus%5D.fasta	953251	1	85		675			147441	0						automatic correction
C2_107474	gi%7C348515027%3Ac543-1+PREDICTED%3A+tripartite+motif-containing+protein+7-like+%5BOreochromis+niloticus%5D.fasta	105908	1		373		1256		193801	0						automatic correction
C2_110109	gi%7C348544173%3Ac265-1+PREDICTED%3A+hypothetical+protein+LOC100711799+%5BOreochromis+niloticus%5D.fasta	102.74	1		214		480		158558	0						automatic correction
C2_110592	gi%7C348543935%3Ac306-1+PREDICTED%3A+nitric+oxide+synthase-interacting+protein-like+%5BOreochromis+niloticus%5D.fasta	219091	1	406		283			246.37	0						automatic correction
C2_111128	tr%7CE6ZJD2%7CE6ZJD2_DICLA+Uncharacterized+protein+OS%3DDicentrarchus+labrax+GN%3DDLA_XVIII04240+PE%3D4+SV%3D1.fasta	168036	1	211		2207			201401	0						automatic correction
C2_111325	gi%7C348539336%3Ac472-1+PREDICTED%3A+hypothetical+protein+LOC100697025+%5BOreochromis+niloticus%5D.fasta	436721	1		154		1073		481533	0						automatic correction
C2_113591	gi%7C348540917%3Ac414-1+PREDICTED%3A+tripartite+motif-containing+protein+35-like+%5BOreochromis+niloticus%5D.fasta	115359	1	45		1493			793103	0						automatic correction
C2_114786	gi%7C348541257%3Ac1201-1+PREDICTED%3A+hypothetical+protein+LOC100691760+%5BOreochromis+niloticus%5D.fasta	138.84	1	217		768			155.57	0						automatic correction
C2_114955	sp%7CQ80X44%7CZBT24_MOUSE+Zinc+finger+and+BTB+domain-containing+protein+24+OS%3DMus+musculus+GN%3DZbtb24+PE%3D1+SV%3D1.fasta	775745	1		230		2211		878914	0						automatic correction
C2_11512	tr%7CQ3LG55%7CQ3LG55_DANRE+Reverse+transcriptase+OS%3DDanio+rerio+PE%3D4+SV%3D1.fasta	503181	1		172		867		102.7	0						automatic correction
C2_115799	gi%7C348543205%3Ac1131-1+PREDICTED%3A+hypothetical+protein+LOC100702147+%5BOreochromis+niloticus%5D.fasta	112.98	1		157		127		178171	0						automatic correction
C2_48485	sp%7CP00544%7CFGR_FSVGR+Tyrosine-protein+kinase+transforming+protein+Fgr+OS%3DFeline+sarcoma+virus+%28strain+Gardner-Rasheed%29+GN%3DV-FGR+PE%3D3+SV%3D1.fasta	232037	1		200		89		269064	0						automatic correction
C2_49172	sp%7CQ91VZ6%7CSMAP1_MOUSE+Stromal+membrane-associated+protein+1+OS%3DMus+musculus+GN%3DSmap1+PE%3D1+SV%3D1.fasta	206.65	1	292		251			304166	0						automatic correction
C2_50345	gi%7C348523716%3Ac179-1+PREDICTED%3A+leucine-rich+repeat-containing+protein+51-like+%5BOreochromis+niloticus%5D.fasta	788262	1		237		503		101301	0						automatic correction
C2_51683	gi%7C340382278%3Ac603-1+PREDICTED%3A+zinc+finger+BED+domain-containing+protein+4-like+%5BAmphimedon+queenslandica%5D.fasta	392916	1		91		925		502651	0						automatic correction
C2_54307	gi%7C348502579%3Ac573-1+PREDICTED%3A+specifically+androgen-regulated+gene+protein-like+%5BOreochromis+niloticus%5D.fasta	129803	1	142		455			128032	0						automatic correction
C2_54923	sp%7CQ5FVJ8%7CSENP8_RAT+Sentrin-specific+protease+8+OS%3DRattus+norvegicus+GN%3DSenp8+PE%3D2+SV%3D1.fasta	156772	1		205		233		208187	0						automatic correction
C2_55370	gi%7C348513041%3Ac1095-1+PREDICTED%3A+contactin-1a-like+%5BOreochromis+niloticus%5D.fasta	198776	1		584		789		488683	0						automatic correction
C2_56239	gi%7C348511133%3Ac221-1+PREDICTED%3A+transcription+factor+HES-4-like+%5BOreochromis+niloticus%5D.fasta	106968	1		201		473		145854	0						automatic correction
C2_57021	sp%7CQ8R491%7CEHD3_RAT+EH+domain-containing+protein+3+OS%3DRattus+norvegicus+GN%3DEhd3+PE%3D1+SV%3D2.fasta	134.07	1	90		2465			170056	0						automatic correction
C2_61609	sp%7CP41778%7CPBX1_MOUSE+Pre-B-cell+leukemia+transcription+factor+1+OS%3DMus+musculus+GN%3DPbx1+PE%3D1+SV%3D2.fasta	183332	1		194		1771		193788	0						automatic correction
C2_61705	gi%7C348530132%3Ac3694-1+PREDICTED%3A+LOW+QUALITY+PROTEIN%3A+protein+SZT2-like+%5BOreochromis+niloticus%5D.fasta	179.42	1		239		8001		268306	0						automatic correction
C2_61931	gi%7C348531361%3Ac464-1+PREDICTED%3A+hypothetical+protein+LOC100706769+%5BOreochromis+niloticus%5D.fasta	933415	1		114		1017		105016	0						automatic correction
C2_61946	gi%7C348509013%3Ac740-1+PREDICTED%3A+nucleolar+transcription+factor+1-like+%5BOreochromis+niloticus%5D.fasta	194417	1	191		2574			318.74	0						automatic correction
C2_62646	sp%7CQ9HCK0%7CZBT26_HUMAN+Zinc+finger+and+BTB+domain-containing+protein+26+OS%3DHomo+sapiens+GN%3DZBTB26+PE%3D2+SV%3D2.fasta	108772	1		100		495		119249	0						automatic correction
C2_6360	sp%7CP05997%7CCO5A2_HUMAN+Collagen+alpha-2%28V%29+chain+OS%3DHomo+sapiens+GN%3DCOL5A2+PE%3D1+SV%3D3.fasta	193891	1	1069		3262			228412	0						automatic correction
C2_68325	gi%7C348545041%3Ac4967-1+PREDICTED%3A+baculoviral+IAP+repeat-containing+protein+6+%5BOreochromis+niloticus%5D.fasta	234428	1		360		14711		501267	0						automatic correction
C2_71570	sp%7CP15208%7CINSR_MOUSE+Insulin+receptor+OS%3DMus+musculus+GN%3DInsr+PE%3D1+SV%3D1.fasta	78041	1		257		4174		121914	0						automatic correction
C2_73832	sp%7CQ502K3%7CANR52_DANRE+Serine%2Fthreonine-protein+phosphatase+6+regulatory+ankyrin+repeat+subunit+C+OS%3DDanio+rerio+GN%3Dankrd52+PE%3D2+SV%3D1.fasta	114502	1	226		771			131236	0						automatic correction
C2_76454	gi%7C348528462%3Ac1179-1+PREDICTED%3A+hypothetical+protein+LOC100696291+%5BOreochromis+niloticus%5D.fasta	147583	1		191		263		172239	0						automatic correction
C2_78719	gi%7C348523876%3Ac482-1+PREDICTED%3A+ubiquitin+carboxyl-terminal+hydrolase+46-like+%5BOreochromis+niloticus%5D.fasta	435127	1	170		676			767653	0						automatic correction
C2_79396	gi%7C348523231%3Ac775-1+PREDICTED%3A+cAMP-specific+3%27%2C5%27-cyclic+phosphodiesterase+4D+%5BOreochromis+niloticus%5D.fasta	190882	1		215		1309		292867	0						automatic correction
C2_80050	gi%7C348515279%3Ac5628-1+PREDICTED%3A+hemicentin-1-like+%5BOreochromis+niloticus%5D.fasta	163.84	1		270		22779		220576	0						automatic correction
C2_80562	gi%7C348528141%3Ac530-1+PREDICTED%3A+nuclear+pore+complex+protein+Nup54-like+%5BOreochromis+niloticus%5D.fasta	191143	1		222		237		298202	0						automatic correction
C2_84042	gi%7C348522508%3Ac5515-1+PREDICTED%3A+hypothetical+protein+LOC100699486+%5BOreochromis+niloticus%5D.fasta	122062	1		154		1405		130.97	0						automatic correction
C2_85493	sp%7CQ8CJ27%7CASPM_MOUSE+Abnormal+spindle-like+microcephaly-associated+protein+homolog+OS%3DMus+musculus+GN%3DAspm+PE%3D2+SV%3D2.fasta	626176	1		202		10154		854848	0						automatic correction
C2_88126	tr%7CE7BKJ3%7CE7BKJ3_RHIDE+CR1-3+OS%3DRhigophila+dearborni+GN%3DCR1-3+PE%3D4+SV%3D1.fasta	119836	1	251		3023			163.01	0						automatic correction
C2_88832	tr%7CC1BZ66%7CC1BZ66_ESOLU+NADH+dehydrogenase+iron-sulfur+protein+6%2C+mitochondrial+OS%3DEsox+lucius+GN%3DNDUS6+PE%3D2+SV%3D1.fasta	712717	1	186		254			827722	0						automatic correction
C2_88920	tr%7CE6ZJ47%7CE6ZJ47_DICLA+Myomesin-1+OS%3DDicentrarchus+labrax+GN%3DMYOM1+PE%3D4+SV%3D1.fasta	434945	1	181		2806			507899	0						automatic correction
C2_89006	tr%7CQ3LG57%7CQ3LG57_DANRE+ORF1-encoded+protein+OS%3DDanio+rerio+GN%3DORF1p+PE%3D4+SV%3D1.fasta	633781	1	387		804			801158	0						automatic correction
C2_14584	gi%7C348515015%3Ac340-1+PREDICTED%3A+hypothetical+protein+LOC100704070+%5BOreochromis+niloticus%5D.fasta	788316	1	389		102			106383	0						automatic correction
C2_16527	sp%7CQ5R537%7CTHRB_PONAB+Prothrombin+OS%3DPongo+abelii+GN%3DF2+PE%3D2+SV%3D1.fasta	156481	1	875		2019			373377	0						automatic correction
C2_17179	gi%7C326675052%3Ac462-1+PREDICTED%3A+serine%2Fthreonine-protein+kinase+pim-2-like+%5BDanio+rerio%5D.fasta	830692	1		232		1405		919529	0						automatic correction
C2_20493	sp%7CQ9R1C7%7CPR40A_MOUSE+Pre-mRNA-processing+factor+40+homolog+A+OS%3DMus+musculus+GN%3DPrpf40a+PE%3D1+SV%3D1.fasta	164714	1		321		715		287614	0						automatic correction
C2_20654	gi%7C348543935%3Ac306-1+PREDICTED%3A+nitric+oxide+synthase-interacting+protein-like+%5BOreochromis+niloticus%5D.fasta	219091	1	410		283			627774	0						automatic correction
C2_20914	gi%7C348537918%3Ac808-1+PREDICTED%3A+zinc+finger+protein+91-like+%5BOreochromis+niloticus%5D.fasta	254578	1		132		2158		564196	0						automatic correction
C2_26439	sp%7CQ8WYQ3%7CCHC10_HUMAN+Coiled-coil-helix-coiled-coil-helix+domain-containing+protein+10%2C+mitochondrial+OS%3DHomo+sapiens+GN%3DCHCHD10+PE%3D1+SV%3D1.fasta	150297	1		393		246		179009	0						automatic correction
C2_27574	sp%7CQ66HV4%7CCOPB_DANRE+Coatomer+subunit+beta+OS%3DDanio+rerio+GN%3Dcopb1+PE%3D2+SV%3D1.fasta	250992	1	207		505			410281	0						automatic correction
C2_28361	tr%7CA7KE08%7CA7KE08_SALSA+Reverse+transcriptase-like+protein+OS%3DSalmo+salar+PE%3D4+SV%3D1.fasta	907779	1		101		658		148.12	0						automatic correction
C2_28996	gi%7C348511785%3Ac814-1+PREDICTED%3A+hypothetical+protein+LOC100700087+%5BOreochromis+niloticus%5D.fasta	792789	1		179		239		103531	0						automatic correction
C2_29121	tr%7CQ3LG56%7CQ3LG56_DANRE+ORF2-encoded+protein+%28Fragment%29+OS%3DDanio+rerio+GN%3DORF2p+PE%3D4+SV%3D1.fasta	102655	1		215		3183		227221	0						automatic correction
C2_30204	tr%7CF1QEH3%7CF1QEH3_DANRE+Uncharacterized+protein+%28Fragment%29+OS%3DDanio+rerio+PE%3D4+SV%3D1.fasta	402274	1		500		178		121.51	0						automatic correction
C2_30630	gi%7C348509067%3Ac404-1+PREDICTED%3A+F-box%2FLRR-repeat+protein+20-like+isoform+2+%5BOreochromis+niloticus%5D.fasta	268668	1	370		1615			543756	0						automatic correction
C2_36008	gi%7C348504536%3Ac3118-1+PREDICTED%3A+protein+furry+homolog+%5BOreochromis+niloticus%5D.fasta	244442	1	82		5815			543429	0						automatic correction
C2_36265	sp%7CQ14145%7CKEAP1_HUMAN+Kelch-like+ECH-associated+protein+1+OS%3DHomo+sapiens+GN%3DKEAP1+PE%3D1+SV%3D2.fasta	203457	1		363		2771		292499	0						automatic correction
C2_37560	gi%7C348543031%3Ac687-1+PREDICTED%3A+zinc+finger+protein+624-like+%5BOreochromis+niloticus%5D.fasta	944604	1		389		27		100642	0						automatic correction
C2_39156	sp%7CQ91178%7CGPRX_ORYLA+Probable+G-protein+coupled+receptor+%28Fragment%29+OS%3DOryzias+latipes+PE%3D3+SV%3D1.fasta	175.77	1		258		423		214255	0						automatic correction
C2_40443	gi%7C348543205%3Ac1131-1+PREDICTED%3A+hypothetical+protein+LOC100702147+%5BOreochromis+niloticus%5D.fasta	203601	1	259		78			214154	0						automatic correction
C2_45486	tr%7CF6YZC4%7CF6YZC4_XENTR+Uncharacterized+protein+%28Fragment%29+OS%3DXenopus+tropicalis+PE%3D4+SV%3D1.fasta	856848	1		127		250		111861	0						automatic correction
C2_104186	sp%7CQ9ESC1%7CELTD1_RAT+EGF%2C+latrophilin+and+seven+transmembrane+domain-containing+protein+1+OS%3DRattus+norvegicus+GN%3DEltd1+PE%3D1+SV%3D1.fasta	692916	1	201		3010			83056	0						automatic correction
C2_104472	gi%7C115629205%3Ac519-1+PREDICTED%3A+similar+to+endonuclease-reverse+transcriptase+%5BStrongylocentrotus+purpuratus%5D.fasta	89.82	1	106		264			104407	0						automatic correction
C2_104624	gi%7C348515027%3Ac543-1+PREDICTED%3A+tripartite+motif-containing+protein+7-like+%5BOreochromis+niloticus%5D.fasta	121111	1		226		727		183079	0						automatic correction
C2_104990	gi%7C115722962%3Ac264-1+PREDICTED%3A+hypothetical+protein+%5BStrongylocentrotus+purpuratus%5D.fasta	745593	1		158		427		886787	0						automatic correction
C2_105076	gi%7C115629205%3Ac519-1+PREDICTED%3A+similar+to+endonuclease-reverse+transcriptase+%5BStrongylocentrotus+purpuratus%5D.fasta	104581	1		148		269		140598	0						automatic correction
C2_105232	gi%7C326665623%3Ac1070-1+PREDICTED%3A+hypothetical+protein+LOC100330744+%5BDanio+rerio%5D.fasta	704687	1		125		2057		810868	0						automatic correction
C2_105271	gi%7C348512615%3Ac466-1+PREDICTED%3A+uncharacterized+protein+C1orf172+homolog+%5BOreochromis+niloticus%5D.fasta	112103	1		142		1581		113512	0						automatic correction
C2_105554	gi%7C348545707%3Ac558-1+PREDICTED%3A+hypothetical+protein+LOC100708139+%5BOreochromis+niloticus%5D.fasta	131832	1	185		1854			154193	0						automatic correction
C2_105698	tr%7CQ38LF8%7CQ38LF8_SPAAU+MHC+class+I+alpha+antigen+OS%3DSparus+aurata+GN%3DSpau-UAA+PE%3D2+SV%3D1.fasta	116136	1	170		1010			138002	0						automatic correction
C2_10580	gi%7C118118120%3Ac193-1+PREDICTED%3A+similar+to+surface+antigen+protein%2C+putative+%5BGallus+gallus%5D.fasta	465311	1		1315		930		345937	0						automatic correction
C2_105928	tr%7CQ3LG56%7CQ3LG56_DANRE+ORF2-encoded+protein+%28Fragment%29+OS%3DDanio+rerio+GN%3DORF2p+PE%3D4+SV%3D1.fasta	821323	1	217		4171			116318	0						automatic correction
C2_106087	gi%7C348512615%3Ac466-1+PREDICTED%3A+uncharacterized+protein+C1orf172+homolog+%5BOreochromis+niloticus%5D.fasta	860212	1		127		1583		887331	0						automatic correction
C2_106373	gi%7C348511199%3Ac607-1+PREDICTED%3A+HMG+domain-containing+protein+4-like+%5BOreochromis+niloticus%5D.fasta	186.89	1	242		175			189916	0						automatic correction
C2_106606	gi%7C348533648%3Ac625-1+PREDICTED%3A+solute+carrier+family+2%2C+facilitated+glucose+transporter+member+1-like+%5BOreochromis+niloticus%5D.fasta	991687	1	134		1329			103646	0						automatic correction
C2_106613	tr%7CQ4VQ07%7CQ4VQ07_CHAAC+Bloodthirsty+OS%3DChaenocephalus+aceratus+GN%3Dbty+PE%3D2+SV%3D1.fasta	634639	1	126		2239			799097	0						automatic correction
C2_106929	gi%7C115629205%3Ac519-1+PREDICTED%3A+similar+to+endonuclease-reverse+transcriptase+%5BStrongylocentrotus+purpuratus%5D.fasta	830063	1	155		280			978957	0						automatic correction
C2_108808	gi%7C348544905%3Ac292-1+PREDICTED%3A+hypothetical+protein+LOC100692951+%5BOreochromis+niloticus%5D.fasta	108424	1		187		253		159554	0						automatic correction
C2_109058	gi%7C348510463%3Ac410-1+PREDICTED%3A+bactericidal+permeability-increasing+protein-like+%5BOreochromis+niloticus%5D.fasta	112106	1	246		253			238097	0						automatic correction
C2_109700	tr%7CE6ZGC7%7CE6ZGC7_DICLA+Uncharacterized+protein+OS%3DDicentrarchus+labrax+GN%3DDLA_It00690+PE%3D4+SV%3D1.fasta	117393	1		344		1471		143702	0						automatic correction
C2_109853	gi%7C348541599%3Ac557-1+PREDICTED%3A+E3+ubiquitin%2FISG15+ligase+TRIM25-like+%5BOreochromis+niloticus%5D.fasta	176.87	1		136		990		338455	0						automatic correction
C2_110651	tr%7CA8WGB8%7CA8WGB8_DANRE+Putative+uncharacterized+protein+%28Fragment%29+OS%3DDanio+rerio+PE%3D2+SV%3D1.fasta	525895	1	219		190			700919	0						automatic correction
C2_110984	tr%7CC3KK11%7CC3KK11_ANOFI+Ependymin+OS%3DAnoplopoma+fimbria+GN%3DEPD+PE%3D2+SV%3D1.fasta	164168	1		537		454		295846	0						automatic correction
C2_111551	tr%7CE6ZGX5%7CE6ZGX5_DICLA+Transposable+element+Tcb1+transposase+OS%3DDicentrarchus+labrax+GN%3DTCB1+PE%3D4+SV%3D1.fasta	358062	1		244		749		610388	0						automatic correction
C2_112105	tr%7CQ4U1C7%7CQ4U1C7_SPAAU+MHC+class+II+alpha+antigen+OS%3DSparus+aurata+GN%3DSpau-DAA+PE%3D2+SV%3D1.fasta	196613	1		364		480		389501	0						automatic correction
C2_114220	gi%7C348525286%3Ac361-1+PREDICTED%3A+hypothetical+protein+LOC100695757+%5BOreochromis+niloticus%5D.fasta	957615	1		119		346		104474	0						automatic correction
C2_114723	tr%7CF7EC39%7CF7EC39_XENTR+Uncharacterized+protein+%28Fragment%29+OS%3DXenopus+tropicalis+PE%3D4+SV%3D1.fasta	566038	1	41		781			641307	0						automatic correction
C2_115971	tr%7CQ4S6P5%7CQ4S6P5_TETNG+Chromosome+undetermined+SCAF14724%2C+whole+genome+shotgun+sequence+OS%3DTetraodon+nigroviridis+GN%3DGSTENG00023180001+PE%3D4+SV%3D1.fasta	481509	1	165		56			726556	0						automatic correction
C2_116527	gi%7C348518982%3Ac452-1+PREDICTED%3A+HIV+Tat-specific+factor+1+homolog+%5BOreochromis+niloticus%5D.fasta	172368	1	181		916			264389	0						automatic correction
C2_117041	tr%7CF1AQ80%7CF1AQ80_9PERO+Glutathione+S-transferase+theta+1b+OS%3DOplegnathus+fasciatus+PE%3D2+SV%3D1.fasta	162863	1		225		779		242296	0						automatic correction
C2_118018	tr%7CQ4LFA8%7CQ4LFA8_PAGMA+Glutathione+S-transferase+OS%3DPagrus+major+GN%3DgstA1+PE%3D2+SV%3D1.fasta	101066	1	191		715			132582	0						automatic correction
C2_119120	gi%7C348509462%3Ac1163-1+PREDICTED%3A+myosin+heavy+chain%2C+fast+skeletal+muscle-like+%5BOreochromis+niloticus%5D.fasta	322263	1		316		3302		330758	0						automatic correction
C2_119212	gi%7C348509464%3Ac745-1+PREDICTED%3A+myosin+heavy+chain%2C+fast+skeletal+muscle-like+%5BOreochromis+niloticus%5D.fasta	212066	1		271		2038		271414	0						automatic correction
C2_119372	gi%7C348508607%3Ac335-1+PREDICTED%3A+acyl-CoA+desaturase-like+%5BOreochromis+niloticus%5D.fasta	187048	1	230		1481			241312	0						automatic correction
C2_120390	sp%7CQ9NZU7%7CCABP1_HUMAN+Calcium-binding+protein+1+OS%3DHomo+sapiens+GN%3DCABP1+PE%3D1+SV%3D5.fasta	590662	1		322		1720		981345	0						automatic correction
C2_120423	gi%7C348509462%3Ac1163-1+PREDICTED%3A+myosin+heavy+chain%2C+fast+skeletal+muscle-like+%5BOreochromis+niloticus%5D.fasta	152306	1		182		3314		161981	0						automatic correction
C2_120659	sp%7CQ9H8H3%7CMET7A_HUMAN+Methyltransferase-like+protein+7A+OS%3DHomo+sapiens+GN%3DMETTL7A+PE%3D1+SV%3D1.fasta	111439	1	120		485			127403	0						automatic correction
C2_121155	tr%7CC3KHG9%7CC3KHG9_ANOFI+Annexin+OS%3DAnoplopoma+fimbria+GN%3DANXA5+PE%3D2+SV%3D1.fasta	216.54	1		573		551		401473	0						automatic correction
C2_120704	TIGR03629	106264	1	91		72			224803	0						automatic correction
C2_20455	SMN	240302	1		499		132		285199	0						automatic correction
C2_27188	1hzxB00	120.51	1		543		298		227224	0						automatic correction
C2_33745	TIGR01060	257261	1		491		132		389243	0						automatic correction
C2_34613	TIGR00815	146624	1	712		250			243041	0						automatic correction
C2_39077	G-alpha	303175	1		710		177		392367	0						automatic correction
C2_53983	HCaRG	117231	1	309		109			160116	0						automatic correction
C2_68420	1okcA00	132396	1	332		95			308674	0						automatic correction
C2_75151	Gaa1	381678	1		271		85		446016	0						automatic correction
C2_77451	TIGR01534	164307	1		390		184		269441	0						automatic correction
C2_105285	tr%7CQ4QQE8%7CQ4QQE8_SCHMA+Endonuclease-reverse+transcriptase+OS%3DSchistosoma+mansoni+PE%3D2+SV%3D1.fasta	699219	1	140		2735			111909	0						automatic correction
C2_113024	gi%7C348500180%3Ac427-1+PREDICTED%3A+histone-binding+protein+RBBP7-like+isoform+2+%5BOreochromis+niloticus%5D.fasta	216164	1		212		1253		310151	0						automatic correction
C2_16039	sp%7CP06350%7CH1_ONCMY+Histone+H1+OS%3DOncorhynchus+mykiss+PE%3D1+SV%3D2.fasta	127032	1	285		249			196.35	0						automatic correction
C2_19808	gi%7C348531728%3Ac520-1+PREDICTED%3A+histone-binding+protein+N1%2FN2-like+%5BOreochromis+niloticus%5D.fasta	328424	1	706		234			673455	0						automatic correction
C2_20765	gi%7C348519613%3Ac831-1+PREDICTED%3A+lysine-specific+histone+demethylase+1B+%5BOreochromis+niloticus%5D.fasta	240804	1	437		432			585.3	0						automatic correction
C2_39675	gi%7C348520467%3Ac2518-1+PREDICTED%3A+stabilin-1+%5BOreochromis+niloticus%5D.fasta	321542	1	148		48			365417	0						automatic correction
C2_40353	gi%7C68010379%3Ac149-1+hypothetical+protein+%5BPlasmodium+berghei+strain+ANKA%5D.fasta	125167	1		868		143		172653	0						automatic correction
C2_50592	sp%7CO95359%7CTACC2_HUMAN+Transforming+acidic+coiled-coil-containing+protein+2+OS%3DHomo+sapiens+GN%3DTACC2+PE%3D1+SV%3D3.fasta	860171	1	406		2358			936147	0						automatic correction
C2_89653	sp%7CQ69566%7CU88_HHV6U+Uncharacterized+protein+U88+OS%3DHuman+herpesvirus+6A+%28strain+Uganda-1102%29+GN%3DU88+PE%3D4+SV%3D1.fasta	258882	1		96		253		306368	0						automatic correction
s_flp0006d10_f_1	gi%7C348539568%3Ac4344-1+PREDICTED%3A+apolipoprotein+B-100-like+%5BOreochromis+niloticus%5D.fasta	173097	1	404		3566			277338	0						automatic correction
C2_100132	sp%7CP00564%7CKCRM_RAT+Creatine+kinase+M-type+OS%3DRattus+norvegicus+GN%3DCkm+PE%3D1+SV%3D2.fasta	946385	1		144		1526		107297	0						automatic correction
C2_101714	tr%7CQ8UWC9%7CQ8UWC9_TETNG+Reverse+transcriptase%2Fribonuclease+H%2Fputative+methyltransferase+%28Fragment%29+OS%3DTetraodon+nigroviridis+PE%3D4+SV%3D1.fasta	107766	1	183		2409			131642	0						automatic correction
C2_102289	tr%7CQ38LF7%7CQ38LF7_SPAAU+MHC+class+I+alpha+antigen+OS%3DSparus+aurata+GN%3DSpau-UAA+PE%3D2+SV%3D1.fasta	169232	1	303		530			252384	0						automatic correction
C2_103064	gi%7C348529400%3Ac496-1+PREDICTED%3A+RNA-directed+DNA+polymerase+from+mobile+element+jockey-like+%5BOreochromis+niloticus%5D.fasta	546644	1		150		1353		66.45	0						automatic correction
C2_103103	gi%7C348544173%3Ac265-1+PREDICTED%3A+hypothetical+protein+LOC100711799+%5BOreochromis+niloticus%5D.fasta	100754	1		327		777		141669	0						automatic correction
C2_103441	tr%7CD7F163%7CD7F163_BOMMO+Endonuclease-reverse+transcriptase+OS%3DBombyx+mori+PE%3D4+SV%3D1.fasta	645504	1	149		2768			109041	0						automatic correction
C2_103865	gi%7C348514157%3Ac1449-1+PREDICTED%3A+hypothetical+protein+LOC100701997+%5BOreochromis+niloticus%5D.fasta	510956	1	126		3186			614955	0						automatic correction
C2_10411	sp%7CA6QLU5%7CZN184_BOVIN+Zinc+finger+protein+184+OS%3DBos+taurus+GN%3DZNF184+PE%3D2+SV%3D1.fasta	730431	1		742		1956		824995	0						automatic correction
C2_85551	sp%7CO70145%7CNCF2_MOUSE+Neutrophil+cytosol+factor+2+OS%3DMus+musculus+GN%3DNcf2+PE%3D2+SV%3D1.fasta	716853	1		181		770		110934	0						automatic correction
C2_8612	sp%7CO60488%7CACSL4_HUMAN+Long-chain-fatty-acid--CoA+ligase+4+OS%3DHomo+sapiens+GN%3DACSL4+PE%3D1+SV%3D2.fasta	205271	1		1213		1744		724312	0						automatic correction
C2_89272	sp%7CQ6NYZ6%7CSCM2A_DANRE+Calcium-binding+mitochondrial+carrier+protein+SCaMC-2-A+OS%3DDanio+rerio+GN%3Dslc25a25a+PE%3D2+SV%3D1.fasta	125092	1		151		2230		144234	0						automatic correction
C2_9056	tr%7CA2DDW4%7CA2DDW4_TRIVA+Putative+uncharacterized+protein+OS%3DTrichomonas+vaginalis+GN%3DTVAG_199290+PE%3D4+SV%3D1.fasta	175213	1		704		29		198953	0						automatic correction
C2_91837	gi%7C348536580%3Ac565-1+PREDICTED%3A+transmembrane+7+superfamily+member+3-like+%5BOreochromis+niloticus%5D.fasta	96239	1	221		521			220758	0						automatic correction
C2_91910	sp%7CQ9P0P8%7CCF203_HUMAN+Uncharacterized+protein+C6orf203+OS%3DHomo+sapiens+GN%3DC6orf203+PE%3D1+SV%3D1.fasta	552856	1		43		763		658503	0						automatic correction
C2_93337	tr%7CF6W4X9%7CF6W4X9_XENTR+Uncharacterized+protein+%28Fragment%29+OS%3DXenopus+tropicalis+PE%3D4+SV%3D1.fasta	108091	1	158		1104			709945	0						automatic correction
C2_93690	gi%7C348500456%3Ac973-1+PREDICTED%3A+WD+repeat-containing+protein+59+%5BOreochromis+niloticus%5D.fasta	113005	1		132		2012		159732	0						automatic correction
C2_94390	gi%7C348533007%3Ac1180-1+PREDICTED%3A+hypothetical+protein+LOC100710874+%5BOreochromis+niloticus%5D.fasta	565025	1	217		2581			663705	0						automatic correction
C2_98227	gi%7C348532524%3Ac282-1+PREDICTED%3A+protein+FAM57B-like+%5BOreochromis+niloticus%5D.fasta	148848	1		394		456		417.29	0						automatic correction
C2_98249	sp%7CQ9P2R3%7CANFY1_HUMAN+Ankyrin+repeat+and+FYVE+domain-containing+protein+1+OS%3DHomo+sapiens+GN%3DANKFY1+PE%3D1+SV%3D2.fasta	178675	1	99		2228			365475	0						automatic correction
C2_98458	gi%7C348530512%3Ac1950-1+PREDICTED%3A+chromodomain-helicase-DNA-binding+protein+4+%5BOreochromis+niloticus%5D.fasta	179568	1	256		2018			281299	0						automatic correction
s_radp0008a02_f_1	sp%7CQ7YR26%7CTOP1_CHLAE+DNA+topoisomerase+1+OS%3DChlorocebus+aethiops+GN%3DTOP1+PE%3D2+SV%3D1.fasta	191.41	1	432		1518			341847	0						automatic correction
C2_100051	TIGR01242	129717	1		201		236		200668	0						automatic correction
C2_104659	TIGR02347	128383	1	369		496			200969	0						automatic correction
C2_113527	NADHdh	237204	1		220		68		315611	0						automatic correction
C2_114113	TIGR00483	42054	1		109		135		972131	0						automatic correction
C2_118136	FKBP_C	117316	1		161		21		199082	0						automatic correction
C2_11828	Ribosomal_S17e	211641	1		280		76		315557	0						automatic correction
C2_120341	Ras	923211	1	146		16			171238	0						automatic correction
C2_121287	Ribosomal_L22e	157949	1	170		27			171458	0						automatic correction
C2_17403	G-alpha	494751	1		517		148		775.26	0						automatic correction
C2_1995	2pbiB00	259842	1	930		317			130806	0						automatic correction
C2_30824	Pkinase	245775	1		854		247		716596	0						automatic correction
C2_32370	TIGR02339	120541	1	47		94			820945	0						automatic correction
C2_35588	DUF729	260355	1	553		141			657775	0						automatic correction
C2_62581	TIGR01020	861284	1		187		77		143361	0						automatic correction
C2_64555	MAD	157686	1		292		631		168299	0						automatic correction
C2_72250	Pentaxin	168553	1		516		132		252941	0						automatic correction
C2_84611	TIGR00898	742817	1		132		13		264482	0						automatic correction
C2_8846	TIGR01661	282922	1		744		131		613265	0						automatic correction
C2_97639	TIGR00231	705498	1	165		137			103769	0						automatic correction
C2_101459	TIGR00010	736945	1		223		55		151672	0						automatic correction
C2_43223	tr%7CB0V1H4%7CB0V1H4_DANRE+Guanylate+binding+protein+3+OS%3DDanio+rerio+GN%3Dgbp3+PE%3D4+SV%3D1.fasta	734186	1		361		2507		102256	0						automatic correction
C2_43609	gi%7C348541259%3Ac969-1+PREDICTED%3A+E3+ubiquitin%2FISG15+ligase+TRIM25-like+%5BOreochromis+niloticus%5D.fasta	115277	1		146		282		138104	0						automatic correction
C2_45210	sp%7CP53042%7CPPP5_RAT+Serine%2Fthreonine-protein+phosphatase+5+OS%3DRattus+norvegicus+GN%3DPpp5c+PE%3D2+SV%3D1.fasta	651779	1		161		1248		908529	0						automatic correction
C2_45348	sp%7CQ9ER39%7CTOR1A_MOUSE+Torsin-1A+OS%3DMus+musculus+GN%3DTor1a+PE%3D1+SV%3D1.fasta	123587	1		487		529		212342	0						automatic correction
C2_46518	tr%7CQ8JIZ1%7CQ8JIZ1_DANRE+Polyprotein+OS%3DDanio+rerio+GN%3Dgag%2Fpol+PE%3D4+SV%3D1.fasta	854892	1		416		417		958546	0						automatic correction
C2_48473	gi%7C348533007%3Ac1180-1+PREDICTED%3A+hypothetical+protein+LOC100710874+%5BOreochromis+niloticus%5D.fasta	126197	1		239		2567		135669	0						automatic correction
C2_50149	sp%7CQ5REN1%7CFBLI1_PONAB+Filamin-binding+LIM+protein+1+OS%3DPongo+abelii+GN%3DFBLIM1+PE%3D2+SV%3D1.fasta	921783	1		385		1481		110652	0						automatic correction
C2_50673	gi%7C348505522%3Ac2032-1+PREDICTED%3A+hypothetical+protein+LOC100690175+%5BOreochromis+niloticus%5D.fasta	134028	1	266		5998			349435	0						automatic correction
C2_55091	gi%7C348545707%3Ac558-1+PREDICTED%3A+hypothetical+protein+LOC100708139+%5BOreochromis+niloticus%5D.fasta	122.78	1		338		2115		131039	0						automatic correction
C2_55634	tr%7CQ9YGS2%7CQ9YGS2_TAKRU+Reverse+transcriptase-like+protein+OS%3DTakifugu+rubripes+PE%3D4+SV%3D1.fasta	792987	1	417		2436			110521	0						automatic correction
C2_56774	tr%7CQ4S2Q0%7CQ4S2Q0_TETNG+Chromosome+17+SCAF14760%2C+whole+genome+shotgun+sequence+OS%3DTetraodon+nigroviridis+GN%3DGSTENG00024993001+PE%3D4+SV%3D1.fasta	274604	1		113		300		275912	0						automatic correction
C2_59551	gi%7C348533624%3Ac2541-1+PREDICTED%3A+filamin-A-like+%5BOreochromis+niloticus%5D.fasta	157706	1		196		3859		368369	0						automatic correction
C2_59736	sp%7CQ9WVS7%7CMP2K5_MOUSE+Dual+specificity+mitogen-activated+protein+kinase+kinase+5+OS%3DMus+musculus+GN%3DMap2k5+PE%3D1+SV%3D1.fasta	137448	1		328		466		227274	0						automatic correction
C2_60259	gi%7C291241768%3Ac1320-1+PREDICTED%3A+polyprotein-like+%5BSaccoglossus+kowalevskii%5D.fasta	810817	1		186		3550		131678	0						automatic correction
C2_60311	gi%7C348541259%3Ac969-1+PREDICTED%3A+E3+ubiquitin%2FISG15+ligase+TRIM25-like+%5BOreochromis+niloticus%5D.fasta	210154	1		642		350		258448	0						automatic correction
C2_63019	gi%7C326664810%3Ac1486-1+PREDICTED%3A+retrotransposable+element+Tf2+155+kDa+protein+type+1-like+%5BDanio+rerio%5D.fasta	129123	1	82		5475			200717	0						automatic correction
C2_68011	gi%7C326677456%3Ac55-1+PREDICTED%3A+hypothetical+protein+LOC100331403+%5BDanio+rerio%5D.fasta	657259	1		124		238		959023	0						automatic correction
C2_68793	sp%7CO00533%7CCHL1_HUMAN+Neural+cell+adhesion+molecule+L1-like+protein+OS%3DHomo+sapiens+GN%3DCHL1+PE%3D1+SV%3D4.fasta	144918	1		475		746		217495	0						automatic correction
C2_70078	gi%7C213511212%3Ac259-1+60S+ribosomal+protein+L6+%5BSalmo+salar%5D.fasta	173243	1	316		931			187559	0						automatic correction
C2_70449	sp%7CQ6NYA0%7CSRS1B_DANRE+Serine%2Farginine-rich+splicing+factor+1B+OS%3DDanio+rerio+GN%3Dsrsf1b+PE%3D2+SV%3D1.fasta	143424	1		181		522		227342	0						automatic correction
C2_76107	tr%7CF5BZR5%7CF5BZR5_9PERO+Putative+uncharacterized+protein+%28Fragment%29+OS%3DEpinephelus+bruneus+PE%3D2+SV%3D1.fasta	977243	1		116		523		100142	0						automatic correction
C2_76473	gi%7C348544853%3Ac623-1+PREDICTED%3A+collagen+type+IV+alpha-3-binding+protein-like+%5BOreochromis+niloticus%5D.fasta	434381	1		212		1505		545398	0						automatic correction
C2_78301	sp%7CQ1KL86%7CEPHA2_MACFA+Ephrin+type-A+receptor+2+OS%3DMacaca+fascicularis+GN%3DEPHA2+PE%3D2+SV%3D1.fasta	727907	1		180		3992		957587	0						automatic correction
C2_78491	sp%7CQ9WVR1%7CINP5E_RAT+72+kDa+inositol+polyphosphate+5-phosphatase+OS%3DRattus+norvegicus+GN%3DInpp5e+PE%3D2+SV%3D2.fasta	180705	1		226		2011		287549	0						automatic correction
C2_117784	tr%7CA3FFR1%7CA3FFR1_DISMA+C1q-like+protein+OS%3DDissostichus+mawsoni+GN%3Dpp2+PE%3D2+SV%3D1.fasta	782759	1	668		674			102384	0						automatic correction
C2_119109	gi%7C348539490%3Ac625-1+PREDICTED%3A+NACHT%2C+LRR+and+PYD+domains-containing+protein+12-like+%5BOreochromis+niloticus%5D.fasta	871533	1		185		885		105639	0						automatic correction
C2_120813	tr%7CA3FFR1%7CA3FFR1_DISMA+C1q-like+protein+OS%3DDissostichus+mawsoni+GN%3Dpp2+PE%3D2+SV%3D1.fasta	847438	1	531		669			123032	0						automatic correction
C2_12337	sp%7CP98158%7CLRP2_RAT+Low-density+lipoprotein+receptor-related+protein+2+OS%3DRattus+norvegicus+GN%3DLrp2+PE%3D1+SV%3D1.fasta	107522	1		1724		2756		255897	0						automatic correction
C2_12423	sp%7CQ8R507%7CFKTN_MOUSE+Fukutin+OS%3DMus+musculus+GN%3DFktn+PE%3D2+SV%3D1.fasta	169871	1	1300		1984			601024	0						automatic correction
C2_12713	gi%7C334326414%3Ac1651-1+PREDICTED%3A+LOW+QUALITY+PROTEIN%3A+protein+scribble+homolog+%5BMonodelphis+domestica%5D.fasta	162.34	1		1011		1325		177852	0						automatic correction
C2_16090	sp%7CQ8N2R0%7COSR2_HUMAN+Protein+odd-skipped-related+2+OS%3DHomo+sapiens+GN%3DOSR2+PE%3D2+SV%3D2.fasta	250019	1		397		1051		320462	0						automatic correction
C2_18144	gi%7C326679577%3Ac1635-1+PREDICTED%3A+hypothetical+protein+LOC100535270+%5BDanio+rerio%5D.fasta	148531	1		352		6081		258.58	0						automatic correction
C2_20092	gi%7C348536865%3Ac850-1+PREDICTED%3A+hypothetical+protein+LOC100694549+%5BOreochromis+niloticus%5D.fasta	103185	1	258		1328			207781	0						automatic correction
C2_21913	gi%7C348530132%3Ac3694-1+PREDICTED%3A+LOW+QUALITY+PROTEIN%3A+protein+SZT2-like+%5BOreochromis+niloticus%5D.fasta	272783	1		163		296		614914	0						automatic correction
C2_22239	gi%7C348534635%3Ac744-1+PREDICTED%3A+tripartite+motif-containing+protein+39-like+%5BOreochromis+niloticus%5D.fasta	121355	1		273		65		146159	0						automatic correction
C2_24407	gi%7C348526095%3Ac811-1+PREDICTED%3A+hypothetical+protein+LOC100693092+%5BOreochromis+niloticus%5D.fasta	111435	1	122		3870			136485	0						automatic correction
C2_24438	gi%7C348505655%3Ac807-1+PREDICTED%3A+kinesin-like+protein+KIF23-like+%5BOreochromis+niloticus%5D.fasta	231341	1		732		1970		588441	0						automatic correction
C2_24681	sp%7CQ9NVZ3%7CNECP2_HUMAN+Adaptin+ear-binding+coat-associated+protein+2+OS%3DHomo+sapiens+GN%3DNECAP2+PE%3D1+SV%3D1.fasta	200087	1		271		264		283051	0						automatic correction
C2_31403	gi%7C348544520%3Ac1984-1+PREDICTED%3A+hypothetical+protein+LOC100698112+%5BOreochromis+niloticus%5D.fasta	138346	1		202		189		142711	0						automatic correction
C2_3225	sp%7CQ6INM2%7CSETD6_XENLA+N-lysine+methyltransferase+setd6+OS%3DXenopus+laevis+GN%3Dsetd6+PE%3D2+SV%3D1.fasta	163501	1	362		443			533582	0						automatic correction
C2_33465	sp%7CQ5JPB2%7CZN831_HUMAN+Zinc+finger+protein+831+OS%3DHomo+sapiens+GN%3DZNF831+PE%3D2+SV%3D4.fasta	115401	1		597		737		132312	0						automatic correction
C2_33603	sp%7CQ63450%7CKCC1A_RAT+Calcium%2Fcalmodulin-dependent+protein+kinase+type+1+OS%3DRattus+norvegicus+GN%3DCamk1+PE%3D1+SV%3D2.fasta	227957	1		672		994		534253	0						automatic correction
C2_33627	sp%7CQ9EPQ8%7CTCF20_MOUSE+Transcription+factor+20+OS%3DMus+musculus+GN%3DTcf20+PE%3D1+SV%3D2.fasta	136.56	1		378		9462		183897	0						automatic correction
C2_35936	gi%7C348527248%3Ac1863-1+PREDICTED%3A+rho-guanine+nucleotide+exchange+factor-like+%5BOreochromis+niloticus%5D.fasta	203.82	1	268		453			205747	0						automatic correction
C2_37995	gi%7C348501806%3Ac1256-1+PREDICTED%3A+hypothetical+protein+LOC100710988+%5BOreochromis+niloticus%5D.fasta	172628	1	150		521			345386	0						automatic correction
C2_38242	sp%7CQ4R3U8%7CTYW2_MACFA+tRNA+wybutosine-synthesizing+protein+2+homolog+OS%3DMacaca+fascicularis+GN%3DTRMT12+PE%3D2+SV%3D2.fasta	997505	1		243		755		125415	0						automatic correction
C2_40831	gi%7C348534469%3Ac1103-1+PREDICTED%3A+alpha-tectorin-like+%5BOreochromis+niloticus%5D.fasta	171069	1		171		3651		179594	0						automatic correction
C2_40955	sp%7CQ5PQR5%7CIMP4_RAT+U3+small+nucleolar+ribonucleoprotein+protein+IMP4+OS%3DRattus+norvegicus+GN%3DImp4+PE%3D2+SV%3D1.fasta	169414	1		237		239		253286	0						automatic correction
C2_87603	gi%7C348542258%3Ac581-1+PREDICTED%3A+zinc+finger+protein+665-like+%5BOreochromis+niloticus%5D.fasta	135.55	1	102		1642			152825	0						automatic correction
C2_90221	gi%7C348503191%3Ac424-1+PREDICTED%3A+tyrosine-protein+phosphatase+non-receptor+type+1-like+%5BOreochromis+niloticus%5D.fasta	220863	1		568		781		482.77	0						automatic correction
C2_95363	gi%7C348522508%3Ac5515-1+PREDICTED%3A+hypothetical+protein+LOC100699486+%5BOreochromis+niloticus%5D.fasta	419085	1		175		2190		430253	0						automatic correction
C2_96067	gi%7C348522113%3Ac618-1+PREDICTED%3A+DDB1-+and+CUL4-associated+factor+8-like+%5BOreochromis+niloticus%5D.fasta	305881	1	371		84			321211	0						automatic correction
C2_96276	gi%7C348516094%3Ac337-1+PREDICTED%3A+annexin+A1-like+%5BOreochromis+niloticus%5D.fasta	796504	1		103		1514		876312	0						automatic correction
C2_9762	sp%7CA4IGL7%7CPXDN_XENTR+Peroxidasin+OS%3DXenopus+tropicalis+GN%3Dpxdn+PE%3D2+SV%3D1.fasta	222957	1	149		1278			397491	0						automatic correction
C2_100309	tr%7CQ1HW07%7CQ1HW07_PENMO+Reverse+transcriptase+%28Fragment%29+OS%3DPenaeus+monodon+PE%3D4+SV%3D1.fasta	885605	1		553		983		143659	0						automatic correction
C2_100697	gi%7C301632730%3Ac437-1+PREDICTED%3A+vomeronasal+type-2+receptor+1-like%2C+partial+%5BXenopus+%28Silurana%29+tropicalis%5D.fasta	106504	1	150		483			189895	0						automatic correction
C2_101565	gi%7C348545041%3Ac4967-1+PREDICTED%3A+baculoviral+IAP+repeat-containing+protein+6+%5BOreochromis+niloticus%5D.fasta	688136	1		92		92		792972	0						automatic correction
C2_101680	tr%7CD7F171%7CD7F171_BOMMO+Endonuclease-reverse+transcriptase+OS%3DBombyx+mori+PE%3D4+SV%3D1.fasta	686681	1		79		2758		106765	0						automatic correction
C2_10179	gi%7C348543910%3Ac535-1+PREDICTED%3A+protein+LYRIC-like+%5BOreochromis+niloticus%5D.fasta	628272	1		321		811		132291	0						automatic correction
C2_102227	tr%7CD7F163%7CD7F163_BOMMO+Endonuclease-reverse+transcriptase+OS%3DBombyx+mori+PE%3D4+SV%3D1.fasta	773207	1		110		2763		120248	0						automatic correction
C2_102252	gi%7C115901733%3Ac787-1+PREDICTED%3A+similar+to+endonuclease-reverse+transcriptase%2C+partial+%5BStrongylocentrotus+purpuratus%5D.fasta	945032	1		308		470		125.27	0						automatic correction
C2_102556	gi%7C326664033%3Ac1547-1+PREDICTED%3A+hypothetical+protein+LOC100333395+%5BDanio+rerio%5D.fasta	112134	1		252		384		257531	0						automatic correction
C2_103308	gi%7C348525867%3Ac529-1+PREDICTED%3A+hypothetical+protein+LOC100707294+%5BOreochromis+niloticus%5D.fasta	831738	1	252		725			117966	0						automatic correction
C2_103445	gi%7C348525867%3Ac529-1+PREDICTED%3A+hypothetical+protein+LOC100707294+%5BOreochromis+niloticus%5D.fasta	762438	1	250		725			118232	0						automatic correction
C2_103844	tr%7CD7F163%7CD7F163_BOMMO+Endonuclease-reverse+transcriptase+OS%3DBombyx+mori+PE%3D4+SV%3D1.fasta	832378	1	91		2763			121847	0						automatic correction
C2_104549	sp%7CQ25008%7CTBA1_HOMAM+Tubulin+alpha-1+chain+OS%3DHomarus+americanus+PE%3D2+SV%3D1.fasta	122447	1	61		1461			152014	0						automatic correction
C2_104770	gi%7C348545868%3Ac565-1+PREDICTED%3A+zonadhesin-like%2C+partial+%5BOreochromis+niloticus%5D.fasta	147074	1	182		669			187.05	0						automatic correction
C2_105033	gi%7C348515027%3Ac543-1+PREDICTED%3A+tripartite+motif-containing+protein+7-like+%5BOreochromis+niloticus%5D.fasta	131819	1	247		1926			265.15	0						automatic correction
C2_106598	gi%7C115704992%3Ac765-1+PREDICTED%3A+similar+to+endonuclease-reverse+transcriptase+%5BStrongylocentrotus+purpuratus%5D.fasta	72.54	1	127		2495			101821	0						automatic correction
C2_107356	tr%7CE6ZJD1%7CE6ZJD1_DICLA+Uncharacterized+protein+%28Fragment%29+OS%3DDicentrarchus+labrax+GN%3DDLA_XVIII04230+PE%3D4+SV%3D1.fasta	199749	1		638		1464		498357	0						automatic correction
C2_108429	gi%7C326665012%3Ac267-1+PREDICTED%3A+hypothetical+protein+LOC100534901+%5BDanio+rerio%5D.fasta	324609	1		328		816		440011	0						automatic correction
C2_109138	gi%7C348527382%3Ac755-1+PREDICTED%3A+nuclear+factor+7%2C+ovary-like+%5BOreochromis+niloticus%5D.fasta	166134	1		276		1503		264042	0						automatic correction
C2_109465	tr%7CQ38LF8%7CQ38LF8_SPAAU+MHC+class+I+alpha+antigen+OS%3DSparus+aurata+GN%3DSpau-UAA+PE%3D2+SV%3D1.fasta	214856	1		141		1225		267187	0						automatic correction
C2_110213	sp%7CQ2HJ86%7CTBA1D_BOVIN+Tubulin+alpha-1D+chain+OS%3DBos+taurus+GN%3DTUBA1D+PE%3D1+SV%3D1.fasta	224205	1		291		261		341528	0						automatic correction
C2_113667	tr%7CQ4U1B9%7CQ4U1B9_SPAAU+MHC+class+II+alpha+antigen+OS%3DSparus+aurata+GN%3DSpau-DAA+PE%3D2+SV%3D1.fasta	157958	1	301		280			236718	0						automatic correction
C2_113830	tr%7CA4JYR6%7CA4JYR6_DANRE+CDNA%2C+clone+cssl%3Ad0282+OS%3DDanio+rerio+PE%3D2+SV%3D1.fasta	961946	1		241		431		155.85	0						automatic correction
C2_114023	gi%7C348539336%3Ac472-1+PREDICTED%3A+hypothetical+protein+LOC100697025+%5BOreochromis+niloticus%5D.fasta	126822	1		202		869		181993	0						automatic correction
C2_114174	sp%7CP62972%7CUBIQP_XENLA+Polyubiquitin+%28Fragment%29+OS%3DXenopus+laevis+PE%3D1+SV%3D2.fasta	216015	1		161		213		196179	0						automatic correction
C2_114824	gi%7C348543205%3Ac1131-1+PREDICTED%3A+hypothetical+protein+LOC100702147+%5BOreochromis+niloticus%5D.fasta	118156	1	111		103			131884	0						automatic correction
C2_116555	tr%7CA4JYR6%7CA4JYR6_DANRE+CDNA%2C+clone+cssl%3Ad0282+OS%3DDanio+rerio+PE%3D2+SV%3D1.fasta	766413	1		342		465		137706	0						automatic correction
C2_116786	gi%7C348545342%3Ac576-1+PREDICTED%3A+hypothetical+protein+LOC100694206+%5BOreochromis+niloticus%5D.fasta	150931	1	116		697			221568	0						automatic correction
C2_51109	sp%7CQ9UPI3%7CFLVC2_HUMAN+Feline+leukemia+virus+subgroup+C+receptor-related+protein+2+OS%3DHomo+sapiens+GN%3DFLVCR2+PE%3D1+SV%3D1.fasta	149282	1		220		1756		187595	0						automatic correction
C2_53617	gi%7C348512601%3Ac1133-1+PREDICTED%3A+zinc+finger+protein+850-like+%5BOreochromis+niloticus%5D.fasta	738686	1	213		2700			866572	0						automatic correction
C2_56880	sp%7CQ8BI66%7CZN526_MOUSE+Zinc+finger+protein+526+OS%3DMus+musculus+GN%3DZnf526+PE%3D2+SV%3D1.fasta	699699	1		549		537		669179	0						automatic correction
C2_58732	sp%7CQ9NTQ9%7CCXB4_HUMAN+Gap+junction+beta-4+protein+OS%3DHomo+sapiens+GN%3DGJB4+PE%3D1+SV%3D1.fasta	125641	1	234		236			134.75	0						automatic correction
C2_60541	gi%7C348530568%3Ac669-1+PREDICTED%3A+hypothetical+protein+LOC100690589+%5BOreochromis+niloticus%5D.fasta	420647	1		665		1643		464812	0						automatic correction
C2_63708	sp%7CO15031%7CPLXB2_HUMAN+Plexin-B2+OS%3DHomo+sapiens+GN%3DPLXNB2+PE%3D1+SV%3D3.fasta	93356	1		252		2503		121321	0						automatic correction
C2_65142	tr%7CE7FAD1%7CE7FAD1_DANRE+Uncharacterized+protein+OS%3DDanio+rerio+PE%3D4+SV%3D1.fasta	639132	1		47		579		115545	0						automatic correction
C2_65831	gi%7C301607115%3Ac2371-1+PREDICTED%3A+hypothetical+protein+LOC100485314+%5BXenopus+%28Silurana%29+tropicalis%5D.fasta	58721	1		439		4875		765346	0						automatic correction
C2_66999	gi%7C348515997%3Ac5037-1+PREDICTED%3A+uncharacterized+protein+KIAA1109-like+%5BOreochromis+niloticus%5D.fasta	148608	1		188		6792		169802	0						automatic correction
C2_67407	tr%7CF7CWZ5%7CF7CWZ5_XENTR+Uncharacterized+protein+%28Fragment%29+OS%3DXenopus+tropicalis+PE%3D4+SV%3D1.fasta	49913	1		395		1276		758286	0						automatic correction
C2_67618	gi%7C348500024%3Ac1865-1+PREDICTED%3A+teashirt+homolog+3-like+%5BOreochromis+niloticus%5D.fasta	204339	1	449		502			212928	0						automatic correction
C2_69402	sp%7CQ6ZPY7%7CKDM3B_MOUSE+Lysine-specific+demethylase+3B+OS%3DMus+musculus+GN%3DKdm3b+PE%3D1+SV%3D2.fasta	155479	1	333		5654			157827	0						automatic correction
C2_69419	gi%7C348506733%3Ac784-1+PREDICTED%3A+amyloid+beta+A4+protein-like+%5BOreochromis+niloticus%5D.fasta	220.85	1		913		1955		651173	0						automatic correction
C2_72574	gi%7C348545310%3Ac538-1+PREDICTED%3A+hypothetical+protein+LOC100712072+%5BOreochromis+niloticus%5D.fasta	100308	1		214		802		121426	0						automatic correction
C2_74426	gi%7C348513520%3Ac487-1+PREDICTED%3A+hypothetical+protein+LOC100705845+%5BOreochromis+niloticus%5D.fasta	114427	1		137		1171		124104	0						automatic correction
C2_75090	sp%7CQ5ZL00%7CK0090_CHICK+Uncharacterized+protein+KIAA0090+homolog+OS%3DGallus+gallus+GN%3DRCJMB04_8i12+PE%3D2+SV%3D1.fasta	101373	1		303		1939		162885	0						automatic correction
C2_77670	sp%7CQ5RFM9%7CAL1L1_PONAB+Cytosolic+10-formyltetrahydrofolate+dehydrogenase+OS%3DPongo+abelii+GN%3DALDH1L1+PE%3D2+SV%3D1.fasta	596814	1	301		2781			879583	0						automatic correction
C2_77916	tr%7CE6ZFG5%7CE6ZFG5_DICLA+Tensin-like+C1+domain-containing+phosphatase+OS%3DDicentrarchus+labrax+GN%3DTENC1+PE%3D4+SV%3D1.fasta	180773	1		285		347		302018	0						automatic correction
C2_78445	gi%7C348514818%3Ac162-1+PREDICTED%3A+WAP+four-disulfide+core+domain+protein+3-like+%5BOreochromis+niloticus%5D.fasta	135508	1		347		341		115.64	0						automatic correction
C2_79191	sp%7CQ7ZVC9%7CSMAP_DANRE+Small+acidic+protein+OS%3DDanio+rerio+GN%3Dsmap+PE%3D1+SV%3D1.fasta	107241	1	197		228			132775	0						automatic correction
C2_79439	sp%7CQ99NH2%7CPARD3_MOUSE+Partitioning+defective+3+homolog+OS%3DMus+musculus+GN%3DPard3+PE%3D1+SV%3D2.fasta	109702	1		351		4491		122176	0						automatic correction
C2_81874	gi%7C348544345%3Ac424-1+PREDICTED%3A+pyrin-like+%5BOreochromis+niloticus%5D.fasta	122807	1		173		1276		164187	0						automatic correction
C2_20817	gi%7C348529025%3Ac1535-1+PREDICTED%3A+slit+homolog+1+protein-like+%5BOreochromis+niloticus%5D.fasta	585471	1		2395		4170		659533	0						automatic correction
C2_21888	sp%7CO15439%7CMRP4_HUMAN+Multidrug+resistance-associated+protein+4+OS%3DHomo+sapiens+GN%3DABCC4+PE%3D1+SV%3D3.fasta	188.65	1		502		5513		399087	0						automatic correction
C2_22117	gi%7C348522439%3Ac567-1+PREDICTED%3A+zinc+finger+protein+250-like+%5BOreochromis+niloticus%5D.fasta	117424	1		247		1488		143733	0						automatic correction
C2_22922	gi%7C348527630%3Ac388-1+PREDICTED%3A+hypothetical+protein+LOC100699222+%5BOreochromis+niloticus%5D.fasta	144788	1	338		36			206444	0						automatic correction
C2_22958	tr%7CQ91275%7CQ91275_9PERO+Complement+regulatory+plasma+protein+OS%3DParalabrax+nebulifer+PE%3D2+SV%3D1.fasta	985121	1		409		3984		230898	0						automatic correction
C2_23246	gi%7C348523696%3Ac436-1+PREDICTED%3A+hypothetical+protein+LOC100703628+%5BOreochromis+niloticus%5D.fasta	36351	1		118		537		85303	0						automatic correction
[truncated: 9,598 more rows]

## Sheet: frameshifting_report_2 HSP < 80
	First iteration											Second iteration									Third iteration
Sequence	HMM name	Score	Error num	Seq insertion pos	Seq deletion pos	State insertion pos	State deletion pos			HMM name	Score#	Error num#	Seq insertion pos#	Seq deletion pos#	State insertion pos#	State deletion pos#			HMM name	Score	Error num	Seq insertion pos	Seq deletion pos	State insertion pos	State deletion pos			Frameshift
C2_7901	sp%7CQ6NZ09%7CADRM1_DANRE+Proteasomal+ubiquitin+receptor+ADRM1+OS%3DDanio+rerio+GN%3Dadrm1b+PE%3D1+SV%3D1	118355	0							2p6bA00	414443	0							gi%7C348522267%3Ac323-1+PREDICTED%3A+serine%2Fthreonine-protein+phosphatase+PP1-gamma+catalytic+subunit-like+%5BOreochromis+niloticus%5D	140682	0							False Positive
C2_25787	sp%7CQ06AU4%7CRAB34_PIG+Ras-related+protein+Rab-34+OS%3DSus+scrofa+GN%3DRAB34+PE%3D2+SV%3D1	490262	0							DER1	136664	0							sp%7CQ6DBW1%7CRG1BB_DANRE+Ras-GEF+domain-containing+family+member+1B-B+OS%3DDanio+rerio+GN%3Drasgef1bb+PE%3D2+SV%3D1	475542	0							False Positive
C2_6906	gi%7C326664033%3Ac1547-1+PREDICTED%3A+hypothetical+protein+LOC100333395+%5BDanio+rerio%5D	181386	0							1ukvY00	189249	0							sp%7CQ6NZ09%7CADRM1_DANRE+Proteasomal+ubiquitin+receptor+ADRM1+OS%3DDanio+rerio+GN%3Dadrm1b+PE%3D1+SV%3D1	267033	0							False Positive
C2_12612	gi%7C348541557%3Ac163-1+PREDICTED%3A+hypothetical+protein+LOC100690963+%5BOreochromis+niloticus%5D	791664	0							1okcA00	124792	0							sp%7CQ5RC74%7CDERL2_PONAB+Derlin-2+OS%3DPongo+abelii+GN%3DDERL2+PE%3D2+SV%3D1	288208	0							False Positive
C2_10792	sp%7CP08962%7CCD63_HUMAN+CD63+antigen+OS%3DHomo+sapiens+GN%3DCD63+PE%3D1+SV%3D2	134594	0							1yyaA00	334994	0							gi%7C348505793%3Ac390-1+PREDICTED%3A+tumor+susceptibility+gene+101+protein+%5BOreochromis+niloticus%5D	360785	0							False Positive
C2_6131	sp%7CO62666%7CIL16_PANTR+Pro-interleukin-16+OS%3DPan+troglodytes+GN%3DIL16+PE%3D2+SV%3D1	130245	0							1cg5A00	196786	0							tr%7CE9K9X7%7CE9K9X7_SINCH+T+cell+surface+glycoprotein+CD3+epsilon+OS%3DSiniperca+chuatsi+PE%3D2+SV%3D1	166507	0							False Positive
C2_27475	tr%7CA6ZVT8%7CA6ZVT8_YEAS7+Cell+surface+flocculin+OS%3DSaccharomyces+cerevisiae+%28strain+YJM789%29+GN%3DMUC1+PE%3D4+SV%3D1	145984	0							1lt7B00	307431	0							gi%7C348526406%3Ac1023-1+PREDICTED%3A+sodium%2Fpotassium-transporting+ATPase+subunit+alpha-3-like+%5BOreochromis+niloticus%5D	2439.09	0							False Positive
C2_24547	gi%7C348515585%3Ac1253-1+PREDICTED%3A+hypothetical+protein+LOC100712010+%5BOreochromis+niloticus%5D	141411	0							2ob3A00	400667	0							tr%7CA9JRD3%7CA9JRD3_DANRE+Zgc%3A172162+OS%3DDanio+rerio+GN%3Dzgc%3A172162+PE%3D2+SV%3D1	590952	0							False Positive
C2_5723	gi%7C348539914%3Ac263-1+PREDICTED%3A+hypothetical+protein+LOC100704834+%5BOreochromis+niloticus%5D	219952	0							1hqvA00	167348	0							gi%7C348529832%3Ac348-1+PREDICTED%3A+N-acetyl-D-glucosamine+kinase-like+%5BOreochromis+niloticus%5D	272508	0							False Positive
C2_1379	tr%7CF2VQZ1%7CF2VQZ1_EPICO+Linker+for+activation+of+T-cells+family+member+2+%28Fragment%29+OS%3DEpinephelus+coioides+PE%3D2+SV%3D1	179535	0							2nrjA01	373114	0							gi%7C348509763%3Ac1292-1+PREDICTED%3A+ubiquitin+carboxyl-terminal+hydrolase+47+%5BOreochromis+niloticus%5D	1346.57	0							False Positive
C2_19443	sp%7CQ14289%7CFAK2_HUMAN+Protein-tyrosine+kinase+2-beta+OS%3DHomo+sapiens+GN%3DPTK2B+PE%3D1+SV%3D2	161042	0							1zfjA00	536211	0							sp%7CQ06AU4%7CRAB34_PIG+Ras-related+protein+Rab-34+OS%3DSus+scrofa+GN%3DRAB34+PE%3D2+SV%3D1	481818	0							False Positive
C2_5187	gi%7C348526301%3Ac1563-1+PREDICTED%3A+hypothetical+protein+LOC100697888+%5BOreochromis+niloticus%5D	255546	0							1okcA00	261969	0							sp%7CQ09073%7CADT2_RAT+ADP%2FATP+translocase+2+OS%3DRattus+norvegicus+GN%3DSlc25a5+PE%3D1+SV%3D3	333876	0							False Positive
C2_21384	sp%7CQ8C5L3%7CCNOT2_MOUSE+CCR4-NOT+transcription+complex+subunit+2+OS%3DMus+musculus+GN%3DCnot2+PE%3D2+SV%3D2	308.09	0							1rypG00	321614	0							sp%7CP48500%7CTPIS_RAT+Triosephosphate+isomerase+OS%3DRattus+norvegicus+GN%3DTpi1+PE%3D1+SV%3D2	423895	0							False Positive
C2_173	tr%7CQ4SF50%7CQ4SF50_TETNG+Chromosome+1+SCAF14609%2C+whole+genome+shotgun+sequence_+%28Fragment%29+OS%3DTetraodon+nigroviridis+GN%3DGSTENG00019255001+PE%3D4+SV%3D1	193773	0							Reticulon	90404	0							gi%7C348512613%3Ac474-1+PREDICTED%3A+palmitoyltransferase+ZDHHC18-like+%5BOreochromis+niloticus%5D	682.13	0							False Positive
C2_4119	gi%7C348521762%3Ac455-1+PREDICTED%3A+peptidyl-prolyl+cis-trans+isomerase+FKBP5-like+%5BOreochromis+niloticus%5D	591462	0							1hzxB00	232249	0							gi%7C348533654%3Ac515-1+PREDICTED%3A+glucocorticoid+modulatory+element-binding+protein+2-like+%5BOreochromis+niloticus%5D	554729	0							False Positive
C2_7726	tr%7CQ4U1C4%7CQ4U1C4_SPAAU+MHC+class+II+alpha+antigen+OS%3DSparus+aurata+GN%3DSpau-DAA+PE%3D2+SV%3D1	139405	0							1ukvY00	137103	0							gi%7C348510955%3Ac1676-1+PREDICTED%3A+hypothetical+protein+LOC100699374+%5BOreochromis+niloticus%5D	1125.46	0							False Positive
C2_23743	tr%7CQ8DE21%7CQ8DE21_VIBVU+Putative+uncharacterized+protein+OS%3DVibrio+vulnificus+GN%3DVV1_0784+PE%3D4+SV%3D1	379613	0							1vq8X00	160775	0							gi%7C326664033%3Ac1547-1+PREDICTED%3A+hypothetical+protein+LOC100333395+%5BDanio+rerio%5D	176817	0							False Positive
C2_27471	gi%7C348530778%3Ac491-1+PREDICTED%3A+hypothetical+protein+LOC100696644+%5BOreochromis+niloticus%5D	532686	0							1lb3A00	216.98	0							sp%7CP57788%7CMOT4_CHICK+Monocarboxylate+transporter+4+OS%3DGallus+gallus+GN%3DSLC16A3+PE%3D2+SV%3D1	275.93	0							False Positive
C2_7946	gi%7C348500593%3Ac139-1+PREDICTED%3A+profilin-2-like+isoform+2+%5BOreochromis+niloticus%5D	313643	0							1q44A00	881449	0							gi%7C348541557%3Ac163-1+PREDICTED%3A+hypothetical+protein+LOC100690963+%5BOreochromis+niloticus%5D	732274	0							False Positive
C2_808	gi%7C348522175%3Ac1019-1+PREDICTED%3A+hypothetical+protein+LOC100700478+%5BOreochromis+niloticus%5D	198661	0							Mtc	151453	0							sp%7CP08962%7CCD63_HUMAN+CD63+antigen+OS%3DHomo+sapiens+GN%3DCD63+PE%3D1+SV%3D2	134746	0							False Positive
C2_533	gi%7C348507471%3Ac1243-1+PREDICTED%3A+LOW+QUALITY+PROTEIN%3A+eukaryotic+translation+initiation+factor+3+subunit+A-like+%5BOreochromis+niloticus%5D	965563	0							GDA1_CD39	148197	0							gi%7C348517371%3Ac283-1+PREDICTED%3A+lipid+phosphate+phosphohydrolase+1-like+%5BOreochromis+niloticus%5D	153536	0							False Positive
C2_21523	gi%7C348506557%3Ac805-1+PREDICTED%3A+protein+sel-1+homolog+1+%5BOreochromis+niloticus%5D	166965	0							1gwyA00	191.67	0							sp%7CO62666%7CIL16_PANTR+Pro-interleukin-16+OS%3DPan+troglodytes+GN%3DIL16+PE%3D2+SV%3D1	129702	0							False Positive
C2_26117	gi%7C118083778%3Ac508-1+PREDICTED%3A+hypothetical+protein+%5BGallus+gallus%5D	500777	0							2v8fA00	201566	0							sp%7CQ4QY71%7CRSSA_SPAAU+40S+ribosomal+protein+SA+OS%3DSparus+aurata+GN%3Drpsa+PE%3D2+SV%3D2	274474	0							False Positive
C2_22011	tr%7CF1QQV5%7CF1QQV5_DANRE+Uncharacterized+protein+%28Fragment%29+OS%3DDanio+rerio+PE%3D4+SV%3D1	135843	0							1qqeA00	320631	0							gi%7C348502593%3Ac2360-1+PREDICTED%3A+bromodomain+adjacent+to+zinc+finger+domain+protein+2A-like+%5BOreochromis+niloticus%5D	1038.37	0							False Positive
C2_9829	tr%7CQ4SHX6%7CQ4SHX6_TETNG+Chromosome+5+SCAF14581%2C+whole+genome+shotgun+sequence+OS%3DTetraodon+nigroviridis+GN%3DGSTENG00017942001+PE%3D4+SV%3D1	555952	0							ODC_AZ	739641	0							tr%7CF1R414%7CF1R414_DANRE+Uncharacterized+protein+%28Fragment%29+OS%3DDanio+rerio+PE%3D4+SV%3D1	631875	0							False Positive
C2_21656	sp%7CQ1L8H0%7CLR14B_DANRE+Leucine-rich+repeat-containing+protein+14B+OS%3DDanio+rerio+GN%3Dlrrc14b+PE%3D3+SV%3D1	391262	0							3cegA00	266937	0							sp%7CQ7ZV80%7CSPF30_DANRE+Survival+of+motor+neuron-related-splicing+factor+30+OS%3DDanio+rerio+GN%3Dsmndc1+PE%3D2+SV%3D1	872424	0							False Positive
C2_17534	gi%7C291190668%3Ac363-1+fructose-bisphosphate+aldolase+A+%5BSalmo+salar%5D	365397	0							1v7rA00	248.14	0							sp%7CQ640P2%7CANGL1_MOUSE+Angiopoietin-related+protein+1+OS%3DMus+musculus+GN%3DAngptl1+PE%3D2+SV%3D1	430771	0							False Positive
C2_22238	sp%7CQ1L8G6%7CAKIB1_DANRE+Ankyrin+repeat+and+IBR+domain-containing+protein+1+OS%3DDanio+rerio+GN%3Dankib1+PE%3D3+SV%3D1	163523	0							1rypJ00	187.3	0							sp%7CQ5H9M0%7CMUML1_HUMAN+PWWP+domain-containing+protein+MUM1L1+OS%3DHomo+sapiens+GN%3DMUM1L1+PE%3D2+SV%3D1	685437	0							False Positive
C2_5070	sp%7CO43745%7CCHP2_HUMAN+Calcineurin+B+homologous+protein+2+OS%3DHomo+sapiens+GN%3DCHP2+PE%3D1+SV%3D3	232849	0							3cx8A01	191214	0							tr%7CQ19LH2%7CQ19LH2_SPAAU+Alpha-2+globin+OS%3DSparus+aurata+PE%3D3+SV%3D1	341358	0							False Positive
C2_22148	gi%7C150866573%3Ac2156-1+hypothetical+serine+rich+protein+%5BScheffersomyces+stipitis+CBS+6054%5D	42795	0							3bv4A00	263092	0							tr%7CA6ZVT8%7CA6ZVT8_YEAS7+Cell+surface+flocculin+OS%3DSaccharomyces+cerevisiae+%28strain+YJM789%29+GN%3DMUC1+PE%3D4+SV%3D1	157459	0							False Positive
C2_397	gi%7C348518694%3Ac546-1+PREDICTED%3A+T-complex+protein+1+subunit+theta-like+%5BOreochromis+niloticus%5D	1235.86	0							2hpkA00	109315	0							sp%7CQ4RWX9%7CPTER_TETNG+Phosphotriesterase-related+protein+OS%3DTetraodon+nigroviridis+GN%3Dpter+PE%3D3+SV%3D1	739269	0							False Positive
C2_612	tr%7CQ6TUE7%7CQ6TUE7_RAT+LRRGT00097+OS%3DRattus+norvegicus+GN%3DLOC499407+PE%3D2+SV%3D1	198693	0							3cx5C00	404593	0							gi%7C348522969%3Ac216-1+PREDICTED%3A+calpain+small+subunit+1-like+%5BOreochromis+niloticus%5D	351134	0							False Positive
C2_26088	gi%7C348533694%3Ac163-1+PREDICTED%3A+mitochondrial+import+inner+membrane+translocase+subunit+Tim17-A-like+isoform+2+%5BOreochromis+niloticus%5D	148.87	0							Vps35	539484	0							gi%7C348510789%3Ac560-1+PREDICTED%3A+propionyl-CoA+carboxylase+beta+chain%2C+mitochondrial-like+%5BOreochromis+niloticus%5D	132621	0							False Positive
C2_14826	sp%7CQ3SX40%7CPDLI7_BOVIN+PDZ+and+LIM+domain+protein+7+OS%3DBos+taurus+GN%3DPDLIM7+PE%3D2+SV%3D1	117049	0							DER1	239955	0							sp%7CQ9I8F4%7CTPD53_CHICK+Tumor+protein+D53+homolog+OS%3DGallus+gallus+GN%3DTPD52L1+PE%3D2+SV%3D1	220724	0							False Positive
C2_15865	gi%7C348509823%3Ac455-1+PREDICTED%3A+coronin-1A-like+%5BOreochromis+niloticus%5D	296422	0							Tim17	317489	0							sp%7CP12268%7CIMDH2_HUMAN+Inosine-5%27-monophosphate+dehydrogenase+2+OS%3DHomo+sapiens+GN%3DIMPDH2+PE%3D1+SV%3D2	809238	0							False Positive
C2_3628	sp%7CQ2I6J1%7CSHP2A_DANRE+Phosphatidylinositol-3%2C4%2C5-trisphosphate+5-phosphatase+2A+OS%3DDanio+rerio+GN%3Dinppl1a+PE%3D2+SV%3D2	749343	0							PI3K_1B_p101	118.68	0							gi%7C348515277%3Ac650-1+PREDICTED%3A+influenza+virus+NS1A-binding+protein+homolog+A-like+%5BOreochromis+niloticus%5D	400649	0							False Positive
C2_14249	tr%7CB5DRQ7%7CB5DRQ7_DROPS+GA28568+OS%3DDrosophila+pseudoobscura+pseudoobscura+GN%3DGA28568+PE%3D4+SV%3D1	149779	0							Anoctamin	212.48	0							gi%7C348521462%3Ac446-1+PREDICTED%3A+hypothetical+protein+LOC100693882+%5BOreochromis+niloticus%5D	336673	0							False Positive
C2_20815	tr%7CQ4S3C6%7CQ4S3C6_TETNG+Chromosome+1+SCAF14751%2C+whole+genome+shotgun+sequence+OS%3DTetraodon+nigroviridis+GN%3DGSTENG00024704001+PE%3D4+SV%3D1	159533	0							2pbiB00	948506	0							gi%7C348530878%3Ac152-1+PREDICTED%3A+ubiquitin-conjugating+enzyme+E2+A-like+%5BOreochromis+niloticus%5D	230.28	0							False Positive
C2_24630	gi%7C348544967%3Ac1540-1+PREDICTED%3A+protocadherin+Fat+4-like+%5BOreochromis+niloticus%5D	547022	0							cwf18	146676	0							sp%7CQ8TDR2%7CSTK35_HUMAN+Serine%2Fthreonine-protein+kinase+35+OS%3DHomo+sapiens+GN%3DSTK35+PE%3D1+SV%3D2	698281	0							False Positive
C2_6384	sp%7CQ8K1H7%7CT11L2_MOUSE+T-complex+protein+11-like+protein+2+OS%3DMus+musculus+GN%3DTcp11l2+PE%3D2+SV%3D1	142848	0							Tcp11	101031	0							gi%7C348536765%3Ac246-1+PREDICTED%3A+integral+membrane+protein+2A-like+%5BOreochromis+niloticus%5D	552956	0							False Positive
C2_19453	sp%7CP61294%7CRAB6B_MOUSE+Ras-related+protein+Rab-6B+OS%3DMus+musculus+GN%3DRab6b+PE%3D1+SV%3D1	126843	0							1pi1A00	169203	0							sp%7CQ5PQ27%7CS2542_XENLA+Solute+carrier+family+25+member+42+OS%3DXenopus+laevis+GN%3Dslc25a42+PE%3D2+SV%3D1	563383	0							False Positive
C2_24734	sp%7CD4A280%7CPAK7_RAT+Serine%2Fthreonine-protein+kinase+PAK+7+OS%3DRattus+norvegicus+GN%3DPak7+PE%3D1+SV%3D1	109065	0							1tiqB00	473649	0							sp%7CA9JR78%7CTONSL_DANRE+Tonsoku-like+protein+OS%3DDanio+rerio+GN%3Dtonsl+PE%3D2+SV%3D1	235206	0							False Positive
C2_863	tr%7CQ4RFF7%7CQ4RFF7_TETNG+Chromosome+8+SCAF15119%2C+whole+genome+shotgun+sequence+OS%3DTetraodon+nigroviridis+GN%3DGSTENG00035340001+PE%3D4+SV%3D1	300402	0							1pzsA00	103354	0							gi%7C348507334%3Ac475-1+PREDICTED%3A+equilibrative+nucleoside+transporter+3-like+%5BOreochromis+niloticus%5D	866364	0							False Positive
C2_24688	gi%7C348541793%3Ac427-1+PREDICTED%3A+WD+repeat+and+SOCS+box-containing+protein+1-like+%5BOreochromis+niloticus%5D	362206	0							2a40B00	290363	0							gi%7C348506086%3Ac1178-1+PREDICTED%3A+hypothetical+protein+LOC100696427+%5BOreochromis+niloticus%5D	416214	0							False Positive
C2_22584	sp%7CO43447%7CPPIH_HUMAN+Peptidyl-prolyl+cis-trans+isomerase+H+OS%3DHomo+sapiens+GN%3DPPIH+PE%3D1+SV%3D1	206629	0							EMP70	649456	0							gi%7C348527558%3Ac589-1+PREDICTED%3A+hypothetical+protein+LOC100712482+%5BOreochromis+niloticus%5D	211659	0							False Positive
C2_18547	tr%7CF1M8A6%7CF1M8A6_RAT+Uncharacterized+protein+%28Fragment%29+OS%3DRattus+norvegicus+PE%3D4+SV%3D1	166733	0							1q8gA00	931514	0							gi%7C348503606%3Ac245-1+PREDICTED%3A+proteasome+activator+complex+subunit+2-like+%5BOreochromis+niloticus%5D	486911	0							False Positive
C2_13410	tr%7CF4S7Q0%7CF4S7Q0_MELLP+Putative+uncharacterized+protein+OS%3DMelampsora+larici-populina+%28strain+98AG31+%2F+pathotype+3-4-7%29+GN%3DMELLADRAFT_94716+PE%3D4+SV%3D1	185118	0							1vq8T00	163264	0							sp%7CQ12982%7CBNIP2_HUMAN+BCL2%2Fadenovirus+E1B+19+kDa+protein-interacting+protein+2+OS%3DHomo+sapiens+GN%3DBNIP2+PE%3D1+SV%3D1	599451	0							False Positive
C2_7178	gi%7C348506214%3Ac966-1+PREDICTED%3A+solute+carrier+organic+anion+transporter+family+member+3A1-like+%5BOreochromis+niloticus%5D	160258	0							2p6bA00	474532	0							gi%7C348533892%3Ac340-1+PREDICTED%3A+src+kinase-associated+phosphoprotein+2-like+%5BOreochromis+niloticus%5D	646049	0							False Positive
C2_23179	tr%7CQ4SYT4%7CQ4SYT4_TETNG+Chromosome+8+SCAF11959%2C+whole+genome+shotgun+sequence_+%28Fragment%29+OS%3DTetraodon+nigroviridis+GN%3DGSTENG00010178001+PE%3D4+SV%3D1	165668	0							1v54C02	257638	0							gi%7C348523682%3Ac246-1+PREDICTED%3A+proteasome+subunit+alpha+type-6-like+%5BOreochromis+niloticus%5D	558932	0							False Positive
C2_17289	gi%7C348539506%3Ac1045-1+PREDICTED%3A+NACHT%2C+LRR+and+PYD+domains-containing+protein+12-like+%5BOreochromis+niloticus%5D	854253	0							1ei6A01	241834	0							sp%7CO89100%7CGRAP2_MOUSE+GRB2-related+adaptor+protein+2+OS%3DMus+musculus+GN%3DGrap2+PE%3D1+SV%3D1	277089	0							False Positive
C2_26622	sp%7CO43818%7CU3IP2_HUMAN+U3+small+nucleolar+RNA-interacting+protein+2+OS%3DHomo+sapiens+GN%3DRRP9+PE%3D1+SV%3D1	122596	0							1deuB00	141037	0							gi%7C348539914%3Ac263-1+PREDICTED%3A+hypothetical+protein+LOC100704834+%5BOreochromis+niloticus%5D	227376	0							False Positive
C2_3205	sp%7CQ1W1Y5%7CPELP1_MACMU+Proline-%2C+glutamic+acid-+and+leucine-rich+protein+1+OS%3DMacaca+mulatta+GN%3DPELP1+PE%3D2+SV%3D1	155361	0							Tmp39	663748	0							gi%7C348513444%3Ac449-1+PREDICTED%3A+kynurenine--oxoglutarate+transaminase+3-like+%5BOreochromis+niloticus%5D	731178	0							False Positive
C2_24627	gi%7C348513834%3Ac932-1+PREDICTED%3A+hypothetical+protein+LOC100703063+%5BOreochromis+niloticus%5D	171847	0							SDF	447518	0							sp%7CQ14289%7CFAK2_HUMAN+Protein-tyrosine+kinase+2-beta+OS%3DHomo+sapiens+GN%3DPTK2B+PE%3D1+SV%3D2	160712	0							False Positive
C2_17489	gi%7C348540259%3Ac641-1+PREDICTED%3A+hypothetical+protein+LOC100706870+%5BOreochromis+niloticus%5D	913819	0							3c98A02	975183	0							gi%7C348521734%3Ac851-1+PREDICTED%3A+RNA-binding+protein+5-B-like+%5BOreochromis+niloticus%5D	1676.26	0							False Positive
C2_26669	sp%7CQ8N5B7%7CCERS5_HUMAN+Ceramide+synthase+5+OS%3DHomo+sapiens+GN%3DCERS5+PE%3D1+SV%3D1	249.28	0							1l4aA00	713659	0							gi%7C348526301%3Ac1563-1+PREDICTED%3A+hypothetical+protein+LOC100697888+%5BOreochromis+niloticus%5D	254388	0							False Positive
C2_5750	gi%7C348535417%3Ac103-1+PREDICTED%3A+vesicle-associated+membrane+protein+2-like+isoform+2+%5BOreochromis+niloticus%5D	117844	0							1ap8A00	223.5	0							gi%7C348517871%3Ac288-1+PREDICTED%3A+PIH1+domain-containing+protein+1-like+%5BOreochromis+niloticus%5D	279122	0							False Positive
C2_21665	gi%7C326677456%3Ac55-1+PREDICTED%3A+hypothetical+protein+LOC100331403+%5BDanio+rerio%5D	156272	0							DUF833	208925	0							gi%7C348500240%3Ac2070-1+PREDICTED%3A+transient+receptor+potential+cation+channel+subfamily+M+member+7+%5BOreochromis+niloticus%5D	766352	0							False Positive
C2_1521	sp%7CQ3T8J9%7CGON4L_HUMAN+GON-4-like+protein+OS%3DHomo+sapiens+GN%3DGON4L+PE%3D1+SV%3D1	564936	0							1q44A00	243479	0							sp%7CQ8C5L3%7CCNOT2_MOUSE+CCR4-NOT+transcription+complex+subunit+2+OS%3DMus+musculus+GN%3DCnot2+PE%3D2+SV%3D2	307883	0							False Positive
C2_21805	tr%7CF1QX00%7CF1QX00_DANRE+Si%3Adkeyp-9c8_1+OS%3DDanio+rerio+GN%3Dsi%3Adkeyp-9c8_1+PE%3D4+SV%3D2	217337	0							1ivyB00	506232	0							gi%7C83776620%3Ac193-1+reticulon+4+%5BTakifugu+rubripes%5D	165395	0							False Positive
C2_9467	sp%7CQ9JKL7%7CSREK1_RAT+Splicing+regulatory+glutamine%2Flysine-rich+protein+1+OS%3DRattus+norvegicus+GN%3DSrek1+PE%3D1+SV%3D1	164377	0							Snf7	147532	0							sp%7CQ5PQM0%7CTM168_RAT+Transmembrane+protein+168+OS%3DRattus+norvegicus+GN%3DTmem168+PE%3D1+SV%3D1	514965	0							False Positive
C2_2728	sp%7CQ8BTI8%7CSRRM2_MOUSE+Serine%2Farginine+repetitive+matrix+protein+2+OS%3DMus+musculus+GN%3DSrrm2+PE%3D1+SV%3D3	182928	0							1xd3C00	273889	0							sp%7CQ2M389%7CWASH7_HUMAN+WASH+complex+subunit+7+OS%3DHomo+sapiens+GN%3DKIAA1033+PE%3D1+SV%3D2	434165	0							False Positive
C2_1850	sp%7CQ6DGL7%7CTM147_DANRE+Transmembrane+protein+147+OS%3DDanio+rerio+GN%3Dtmem147+PE%3D2+SV%3D1	123186	0							1v54D00	211048	0							sp%7CQ15276%7CRABE1_HUMAN+Rab+GTPase-binding+effector+protein+1+OS%3DHomo+sapiens+GN%3DRABEP1+PE%3D1+SV%3D2	312992	0							False Positive
C2_10224	sp%7CA7KII6%7CPB6LB_SALSA+Proteasome+subunit+beta+type-6-B+like+protein+OS%3DSalmo+salar+GN%3Dpsmb6l-b+PE%3D3+SV%3D1	300978	0							1kobA02	174991	0							gi%7C348542052%3Ac611-1+PREDICTED%3A+hypothetical+protein+LOC100693038+%5BOreochromis+niloticus%5D	151186	0							False Positive
C2_7185	gi%7C348529418%3Ac420-1+PREDICTED%3A+DNA-directed+RNA+polymerase+I+subunit+RPA49-like+%5BOreochromis+niloticus%5D	221349	0							PurA	253.46	0							gi%7C348528529%3Ac347-1+PREDICTED%3A+chemokine-like+receptor+1-like+%5BOreochromis+niloticus%5D	568573	0							False Positive
C2_16366	sp%7CQ90744%7CNAGAB_CHICK+Alpha-N-acetylgalactosaminidase+OS%3DGallus+gallus+GN%3DNAGA+PE%3D1+SV%3D1	415263	0							2hmcA00	345932	0							gi%7C348527514%3Ac216-1+PREDICTED%3A+ras-related+protein+Rab-11A-like+%5BOreochromis+niloticus%5D	323646	0							False Positive
C2_13150	gi%7C118083778%3Ac508-1+PREDICTED%3A+hypothetical+protein+%5BGallus+gallus%5D	111276	0							1g4iA00	134954	0							tr%7CQ4SF50%7CQ4SF50_TETNG+Chromosome+1+SCAF14609%2C+whole+genome+shotgun+sequence_+%28Fragment%29+OS%3DTetraodon+nigroviridis+GN%3DGSTENG00019255001+PE%3D4+SV%3D1	172876	0							False Positive
C2_10254	gi%7C291190668%3Ac363-1+fructose-bisphosphate+aldolase+A+%5BSalmo+salar%5D	149727	0							1q44A00	341988	0							gi%7C348500879%3Ac570-1+PREDICTED%3A+hypothetical+protein+LOC100701239+%5BOreochromis+niloticus%5D	250491	0							False Positive
C2_15038	tr%7CE7FDA5%7CE7FDA5_DANRE+Uncharacterized+protein+OS%3DDanio+rerio+PE%3D4+SV%3D1	181061	0							2nyvA01	408863	0							gi%7C348541253%3Ac634-1+PREDICTED%3A+nucleolar+GTP-binding+protein+1+%5BOreochromis+niloticus%5D	611777	0							False Positive
C2_4707	tr%7CF1QX61%7CF1QX61_DANRE+Uncharacterized+protein+%28Fragment%29+OS%3DDanio+rerio+PE%3D4+SV%3D1	598826	0							DUF2360	176018	0							sp%7CQ6NYY9%7CVMP1_DANRE+Vacuole+membrane+protein+1+OS%3DDanio+rerio+GN%3Dvmp1+PE%3D2+SV%3D1	821012	0							False Positive
C2_1270	gi%7C348509946%3Ac218-1+PREDICTED%3A+serine%2Farginine-rich+splicing+factor+2-like+%5BOreochromis+niloticus%5D	229116	0							3cryA00	655582	0							sp%7CQ6AZA0%7CTHIL_DANRE+Acetyl-CoA+acetyltransferase%2C+mitochondrial+OS%3DDanio+rerio+GN%3Dacat1+PE%3D2+SV%3D1	783219	0							False Positive
C2_22261	sp%7CQ8VCX1%7CAK1D1_MOUSE+3-oxo-5-beta-steroid+4-dehydrogenase+OS%3DMus+musculus+GN%3DAkr1d1+PE%3D2+SV%3D1	134.76	0							1hzxB00	226068	0							sp%7CQ9IA76%7CRL31_PAROL+60S+ribosomal+protein+L31+OS%3DParalichthys+olivaceus+GN%3Drpl31+PE%3D2+SV%3D1	280925	0							False Positive
C2_12067	gi%7C348534413%3Ac1187-1+PREDICTED%3A+hypothetical+protein+LOC100696299+%5BOreochromis+niloticus%5D	158905	0							1erjC00	945664	0							tr%7CC3KHK3%7CC3KHK3_ANOFI+Ferritin+OS%3DAnoplopoma+fimbria+GN%3DFRI3+PE%3D2+SV%3D1	380083	0							False Positive
C2_3068	sp%7CQ8MP30%7CY7791_DICDI+Uncharacterized+histidine-rich+protein+DDB_G0274557+OS%3DDictyostelium+discoideum+GN%3DDDB_G0274557+PE%3D4+SV%3D1	13475	0							1ydmA00	184449	0							gi%7C348500400%3Ac1086-1+PREDICTED%3A+LOW+QUALITY+PROTEIN%3A+phosphorylase+b+kinase+regulatory+subunit+beta-like+%5BOreochromis+niloticus%5D	654758	0							False Positive
C2_20331	sp%7CQ556Q3%7CIRLF_DICDI+Probable+serine%2Fthreonine-protein+kinase+irlF+OS%3DDictyostelium+discoideum+GN%3DirlF-1+PE%3D3+SV%3D1	310636	0							2a40B00	221696	0							tr%7CQ1LV84%7CQ1LV84_DANRE+Novel+protein+%28Fragment%29+OS%3DDanio+rerio+GN%3DCH211-140G2_3-001+PE%3D4+SV%3D1	156782	0							False Positive
C2_7084	sp%7CQ4KMZ1%7CIQCC_HUMAN+IQ+domain-containing+protein+C+OS%3DHomo+sapiens+GN%3DIQCC+PE%3D2+SV%3D2	509696	0							1ukvY00	238491	0							gi%7C348521762%3Ac455-1+PREDICTED%3A+peptidyl-prolyl+cis-trans+isomerase+FKBP5-like+%5BOreochromis+niloticus%5D	747214	0							False Positive
C2_24815	gi%7C348545418%3Ac273-1+PREDICTED%3A+cytochrome+b-c1+complex+subunit+Rieske%2C+mitochondrial-like+%5BOreochromis+niloticus%5D	14021	0							DUF2053	563605	0							tr%7CQ4U1C4%7CQ4U1C4_SPAAU+MHC+class+II+alpha+antigen+OS%3DSparus+aurata+GN%3DSpau-DAA+PE%3D2+SV%3D1	182621	0							False Positive
C2_2044	sp%7CQ5R6T0%7CFLRT3_PONAB+Leucine-rich+repeat+transmembrane+protein+FLRT3+OS%3DPongo+abelii+GN%3DFLRT3+PE%3D2+SV%3D1	173459	0							2qt1A00	154244	0							sp%7CQ7T2V2%7CST1S3_DANRE+Cytosolic+sulfotransferase+3+OS%3DDanio+rerio+GN%3Dsult1st3+PE%3D1+SV%3D1	128758	0							False Positive
C2_5930	tr%7CQ90Z50%7CQ90Z50_TAKRU+Putative+reverse+transcriptase+OS%3DTakifugu+rubripes+PE%3D4+SV%3D1	178605	0							2o6xA00	574053	0							tr%7CQ8DE21%7CQ8DE21_VIBVU+Putative+uncharacterized+protein+OS%3DVibrio+vulnificus+GN%3DVV1_0784+PE%3D4+SV%3D1	477859	0							False Positive
C2_6401	sp%7CQ8BL97%7CSRSF7_MOUSE+Serine%2Farginine-rich+splicing+factor+7+OS%3DMus+musculus+GN%3DSrsf7+PE%3D1+SV%3D1	663376	0							1q5qH00	149101	0							sp%7CQ9H5L6%7CTHAP9_HUMAN+THAP+domain-containing+protein+9+OS%3DHomo+sapiens+GN%3DTHAP9+PE%3D2+SV%3D2	910459	0							False Positive
C2_23718	gi%7C348543385%3Ac265-1+PREDICTED%3A+26S+proteasome+non-ATPase+regulatory+subunit+8-like+%5BOreochromis+niloticus%5D	119136	0							UAA	836382	0							sp%7CP11501%7CHS90A_CHICK+Heat+shock+protein+HSP+90-alpha+OS%3DGallus+gallus+GN%3DHSP90AA1+PE%3D3+SV%3D3	338881	0							False Positive
C2_20750	gi%7C348502038%3Ac716-1+PREDICTED%3A+SH3+domain-binding+protein+1-like+%5BOreochromis+niloticus%5D	155569	0							Vps52	171026	0							gi%7C348512763%3Ac328-1+PREDICTED%3A+poly+%5BADP-ribose%5D+polymerase+16-like+%5BOreochromis+niloticus%5D	736601	0							False Positive
C2_24907	gi%7C348543692%3Ac222-1+PREDICTED%3A+eukaryotic+translation+initiation+factor+4E+type+2-like+%5BOreochromis+niloticus%5D	457.39	0							RNA_pol_I_A49	117996	0							sp%7CQ3T0M2%7CSFXN4_BOVIN+Sideroflexin-4+OS%3DBos+taurus+GN%3DSFXN4+PE%3D2+SV%3D1	211165	0							False Positive
C2_918	sp%7CQ8WMN1%7CGTR5_SHEEP+Solute+carrier+family+2%2C+facilitated+glucose+transporter+member+5+OS%3DOvis+aries+GN%3DSLC2A5+PE%3D2+SV%3D1	201434	0							3cc1B01	298027	0							sp%7CQ9QYC8%7CENTP5_MESAU+Ectonucleoside+triphosphate+diphosphohydrolase+5+OS%3DMesocricetus+auratus+GN%3DENTPD5+PE%3D2+SV%3D1	370424	0							False Positive
C2_8692	gi%7C348542579%3Ac297-1+PREDICTED%3A+CTD+nuclear+envelope+phosphatase+1A-like+%5BOreochromis+niloticus%5D	583993	0							2qjlA00	143827	0							sp%7CQ91W86%7CVPS11_MOUSE+Vacuolar+protein+sorting-associated+protein+11+homolog+OS%3DMus+musculus+GN%3DVps11+PE%3D1+SV%3D3	1351.84	0							False Positive
C2_26975	gi%7C348506184%3Ac2574-1+PREDICTED%3A+otogelin-like+%5BOreochromis+niloticus%5D	142042	0							3bv4A00	93862	0							sp%7CQ9BTF0%7CTHUM2_HUMAN+THUMP+domain-containing+protein+2+OS%3DHomo+sapiens+GN%3DTHUMPD2+PE%3D2+SV%3D2	109335	0							False Positive
C2_2754	sp%7CQ9P1A2%7CPP4RL_HUMAN+Putative+serine%2Fthreonine-protein+phosphatase+4+regulatory+subunit+1-like+OS%3DHomo+sapiens+GN%3DPPP4R1L+PE%3D5+SV%3D3	151604	0							1q5qH00	242482	0							tr%7CF7E9Z0%7CF7E9Z0_XENTR+Uncharacterized+protein+%28Fragment%29+OS%3DXenopus+tropicalis+PE%3D4+SV%3D1	195569	0							False Positive
C2_25220	gi%7C348541561%3Ac369-1+PREDICTED%3A+transmembrane+6+superfamily+member+1-like+%5BOreochromis+niloticus%5D	850396	0							1iabA00	248062	0							gi%7C348530320%3Ac534-1+PREDICTED%3A+ADP-ribosylation+factor+GTPase-activating+protein+2-like+%5BOreochromis+niloticus%5D	1177.03	0							False Positive
C2_8383	gi%7C348509081%3Ac220-1+PREDICTED%3A+ras-related+protein+Rab-5C-like+%5BOreochromis+niloticus%5D	343884	0							1yxmC00	270696	0							sp%7CQ7T322%7CNAA35_DANRE+N-alpha-acetyltransferase+35%2C+NatC+auxiliary+subunit+OS%3DDanio+rerio+GN%3Dnaa35+PE%3D1+SV%3D1	782026	0							False Positive
C2_5981	tr%7CE6ZG65%7CE6ZG65_DICLA+RNA-binding+protein+5+OS%3DDicentrarchus+labrax+GN%3DRBM5+PE%3D4+SV%3D1	304086	0							1nd6A00	217.23	0							gi%7C348526776%3Ac566-1+PREDICTED%3A+hypothetical+protein+LOC100693806+%5BOreochromis+niloticus%5D	807.65	0							False Positive
C2_3113	gi%7C348517513%3Ac327-1+PREDICTED%3A+hypothetical+protein+LOC100703072+%5BOreochromis+niloticus%5D	851066	0							1fvgA00	264.73	0							tr%7CQ4RJE8%7CQ4RJE8_TETNG+Chromosome+18+SCAF15038%2C+whole+genome+shotgun+sequence+OS%3DTetraodon+nigroviridis+GN%3DGSTENG00033460001+PE%3D3+SV%3D1	437.1	0							False Positive
C2_26059	tr%7CB5X4G0%7CB5X4G0_SALSA+Receptor-interacting+serine%2Fthreonine-protein+kinase+4+OS%3DSalmo+salar+GN%3DRIPK4+PE%3D2+SV%3D1	786704	0							Cyto_heme_lyase	244823	0							gi%7C348530778%3Ac491-1+PREDICTED%3A+hypothetical+protein+LOC100696644+%5BOreochromis+niloticus%5D	533634	0							False Positive
C2_14671	tr%7CC7F7I2%7CC7F7I2_LARCR+Leukocyte+surface+antigen+CD53+OS%3DLarimichthys+crocea+PE%3D2+SV%3D1	123229	0							1cg5A00	954194	0							sp%7CQ92851%7CCASPA_HUMAN+Caspase-10+OS%3DHomo+sapiens+GN%3DCASP10+PE%3D1+SV%3D3	234693	0							False Positive
C2_15767	gi%7C348510129%3Ac149-1+PREDICTED%3A+nucleoside+diphosphate+kinase+A-like+%5BOreochromis+niloticus%5D	139945	0							1us0A00	788567	0							gi%7C348509103%3Ac177-1+PREDICTED%3A+hemolytic+toxin+Avt-1-like+isoform+2+%5BOreochromis+niloticus%5D	293806	0							False Positive
C2_19190	gi%7C348525112%3Ac1201-1+PREDICTED%3A+complement+C3-like+%5BOreochromis+niloticus%5D	17.27	0							2p6bA00	302.38	0							sp%7CO08653%7CTEP1_RAT+Telomerase+protein+component+1+OS%3DRattus+norvegicus+GN%3DTep1+PE%3D1+SV%3D1	162027	0							False Positive
C2_12944	sp%7CQ6P3K7%7CKC1DB_DANRE+Casein+kinase+I+isoform+delta-B+OS%3DDanio+rerio+GN%3Dcsnk1db+PE%3D2+SV%3D1	627288	0							2o8nA00	135181	0							gi%7C348500593%3Ac139-1+PREDICTED%3A+profilin-2-like+isoform+2+%5BOreochromis+niloticus%5D	311342	0							False Positive
C2_2582	gi%7C348509328%3Ac638-1+PREDICTED%3A+2%27%2C3%27-cyclic-nucleotide+3%27-phosphodiesterase-like+%5BOreochromis+niloticus%5D	784483	0							1vytB02	203162	0							gi%7C348502543%3Ac524-1+PREDICTED%3A+major+facilitator+superfamily+domain-containing+protein+4-B-like+%5BOreochromis+niloticus%5D	1124.82	0							False Positive
C2_11740	sp%7CP79818%7CACTB_ORYLA+Actin%2C+cytoplasmic+1+OS%3DOryzias+latipes+GN%3Dactb+PE%3D2+SV%3D2	270.51	0							Folate_carrier	575234	0							gi%7C348514283%3Ac1074-1+PREDICTED%3A+hypothetical+protein+LOC100695475+%5BOreochromis+niloticus%5D	123989	0							False Positive
C2_15713	gi%7C348501200%3Ac451-1+PREDICTED%3A+serine%2Farginine-rich+splicing+factor+11-like+%5BOreochromis+niloticus%5D	15769	0							1lb3A00	203441	0							gi%7C348515967%3Ac246-1+PREDICTED%3A+mediator+of+RNA+polymerase+II+transcription+subunit+6-like+%5BOreochromis+niloticus%5D	275234	0							False Positive
C2_21889	tr%7CB5X3B1%7CB5X3B1_SALSA+RCC2+homolog+OS%3DSalmo+salar+GN%3DRCC2+PE%3D2+SV%3D1	136269	0							1nrlB00	261038	0							sp%7CP54920%7CSNAA_HUMAN+Alpha-soluble+NSF+attachment+protein+OS%3DHomo+sapiens+GN%3DNAPA+PE%3D1+SV%3D3	605367	0							False Positive
C2_17566	sp%7CQ8WY36%7CBBX_HUMAN+HMG+box+transcription+factor+BBX+OS%3DHomo+sapiens+GN%3DBBX+PE%3D1+SV%3D1	294618	0							1p22A02	116064	0							gi%7C348516505%3Ac310-1+PREDICTED%3A+26S+proteasome+non-ATPase+regulatory+subunit+14+%5BOreochromis+niloticus%5D	483607	0							False Positive
C2_5966	gi%7C326677232%3Ac830-1+PREDICTED%3A+hypothetical+protein+LOC100038781%2C+partial+%5BDanio+rerio%5D	172528	0							APG6	509297	0							sp%7CP55814%7COAZ1_XENLA+Ornithine+decarboxylase+antizyme+1+OS%3DXenopus+laevis+GN%3Doaz1+PE%3D2+SV%3D2	123376	0							False Positive
C2_5985	sp%7CQ02817%7CMUC2_HUMAN+Mucin-2+OS%3DHomo+sapiens+GN%3DMUC2+PE%3D1+SV%3D2	244756	0							1wa5B00	389892	0							gi%7C348528761%3Ac317-1+PREDICTED%3A+poly%28rC%29-binding+protein+2-like+%5BOreochromis+niloticus%5D	717127	0							False Positive
C2_17115	gi%7C348539668%3Ac718-1+PREDICTED%3A+CAS1+domain-containing+protein+1-like+%5BOreochromis+niloticus%5D	359034	0							MRP-S23	154096	0							sp%7CQ96PU5%7CNED4L_HUMAN+E3+ubiquitin-protein+ligase+NEDD4-like+OS%3DHomo+sapiens+GN%3DNEDD4L+PE%3D1+SV%3D2	1191.32	0							False Positive
C2_10510	gi%7C348511305%3Ac391-1+PREDICTED%3A+hypothetical+protein+LOC100701357+%5BOreochromis+niloticus%5D	125646	0							1sacA00	300401	0							gi%7C348507471%3Ac1243-1+PREDICTED%3A+LOW+QUALITY+PROTEIN%3A+eukaryotic+translation+initiation+factor+3+subunit+A-like+%5BOreochromis+niloticus%5D	955763	0							False Positive
C2_15649	gi%7C348511163%3Ac856-1+PREDICTED%3A+interleukin+enhancer-binding+factor+3+homolog+%5BOreochromis+niloticus%5D	777111	0							Aph-1	167403	0							tr%7CE7F941%7CE7F941_DANRE+Uncharacterized+protein+OS%3DDanio+rerio+PE%3D4+SV%3D1	248819	0							False Positive
C2_17663	sp%7CQ99829%7CCPNE1_HUMAN+Copine-1+OS%3DHomo+sapiens+GN%3DCPNE1+PE%3D1+SV%3D1	137737	0							1ukvY00	178.62	0							sp%7CQ91V92%7CACLY_MOUSE+ATP-citrate+synthase+OS%3DMus+musculus+GN%3DAcly+PE%3D1+SV%3D1	1333.26	0							False Positive
C2_8421	gi%7C340382278%3Ac603-1+PREDICTED%3A+zinc+finger+BED+domain-containing+protein+4-like+%5BAmphimedon+queenslandica%5D	638395	0							1okcA00	809558	0							sp%7CQ61093%7CCY24B_MOUSE+Cytochrome+b-245+heavy+chain+OS%3DMus+musculus+GN%3DCybb+PE%3D2+SV%3D1	227.34	0							False Positive
C2_1705	gi%7C348507361%3Ac108-1+PREDICTED%3A+cystatin-like+%5BOreochromis+niloticus%5D	129446	0							1byuB00	208164	0							gi%7C348516545%3Ac381-1+PREDICTED%3A+putative+solute+carrier+family+22+member+ENSG00000182157-like+%5BOreochromis+niloticus%5D	156277	0							False Positive
C2_25008	sp%7CQ32LQ3%7COSGC2_DANRE+Probable+tRNA+threonylcarbamoyladenosine+biosynthesis+protein+osgepl1+OS%3DDanio+rerio+GN%3Dosgepl1+PE%3D2+SV%3D2	342969	0							1byuB00	186099	0							sp%7CP78333%7CGPC5_HUMAN+Glypican-5+OS%3DHomo+sapiens+GN%3DGPC5+PE%3D1+SV%3D1	219.38	0							False Positive
C2_27958	tr%7CD2WLB2%7CD2WLB2_DICLA+Novel+immune-type+receptor+30+OS%3DDicentrarchus+labrax+GN%3DNITR30+PE%3D2+SV%3D1	902004	0							Sarcoglycan_2	469.52	0							gi%7C348502812%3Ac293-1+PREDICTED%3A+CCAAT%2Fenhancer-binding+protein+beta-like+%5BOreochromis+niloticus%5D	356969	0							False Positive
C2_25235	sp%7CQ9HBH9%7CMKNK2_HUMAN+MAP+kinase-interacting+serine%2Fthreonine-protein+kinase+2+OS%3DHomo+sapiens+GN%3DMKNK2+PE%3D1+SV%3D3	738561	0							3bv6A00	530291	0							sp%7CQ6AXK4%7CBABA1_DANRE+BRISC+and+BRCA1-A+complex+member+1+OS%3DDanio+rerio+GN%3Dbabam1+PE%3D2+SV%3D2	665414	0							False Positive
C2_4361	sp%7CQ9UGN5%7CPARP2_HUMAN+Poly+%5BADP-ribose%5D+polymerase+2+OS%3DHomo+sapiens+GN%3DPARP2+PE%3D1+SV%3D2	167853	0							1ap8A00	266807	0							sp%7CQ5RF84%7CUB2G2_PONAB+Ubiquitin-conjugating+enzyme+E2+G2+OS%3DPongo+abelii+GN%3DUBE2G2+PE%3D2+SV%3D1	381475	0							False Positive
C2_22964	sp%7CQ96QH2%7CPRAM_HUMAN+PML-RARA-regulated+adapter+molecule+1+OS%3DHomo+sapiens+GN%3DPRAM1+PE%3D1+SV%3D2	76.1	0							FANCF	241544	0							tr%7CE7F499%7CE7F499_DANRE+Uncharacterized+protein+OS%3DDanio+rerio+GN%3DCABZ01074298_1+PE%3D4+SV%3D1	511666	0							False Positive
C2_4315	gi%7C348522409%3Ac241-1+PREDICTED%3A+transmembrane+protein+106B-like+%5BOreochromis+niloticus%5D	330063	0							1d7qA00	232113	0							tr%7CE7FET9%7CE7FET9_DANRE+Uncharacterized+protein+OS%3DDanio+rerio+PE%3D4+SV%3D1	280253	0							False Positive
C2_22382	gi%7C348505080%3Ac1853-1+PREDICTED%3A+C3+and+PZP-like+alpha-2-macroglobulin+domain-containing+protein+8+%5BOreochromis+niloticus%5D	179134	0							1fp1D02	759291	0							gi%7C301611322%3Ac391-1+PREDICTED%3A+hypothetical+protein+LOC100490020+%5BXenopus+%28Silurana%29+tropicalis%5D	279126	0							False Positive
C2_19199	sp%7CQ9BUT9%7CF195A_HUMAN+Protein+FAM195A+OS%3DHomo+sapiens+GN%3DFAM195A+PE%3D1+SV%3D2	125519	0							3bv4A00	229544	0							gi%7C348523764%3Ac85-1+PREDICTED%3A+hypothetical+protein+LOC100690300+%5BOreochromis+niloticus%5D	197.2	0							False Positive
C2_3056	gi%7C348528300%3Ac4582-1+PREDICTED%3A+probable+E3+ubiquitin-protein+ligase+MYCBP2+%5BOreochromis+niloticus%5D	825146	0							Lamp	136942	0							sp%7CA5WVX0%7CITPA_DANRE+Inosine+triphosphate+pyrophosphatase+OS%3DDanio+rerio+GN%3Ditpa+PE%3D2+SV%3D1	427003	0							False Positive
C2_15463	gi%7C348531697%3Ac522-1+PREDICTED%3A+parafibromin-like+%5BOreochromis+niloticus%5D	85826	0							1s57B00	961147	0							sp%7CQ64617%7CKPCL_RAT+Protein+kinase+C+eta+type+OS%3DRattus+norvegicus+GN%3DPrkch+PE%3D2+SV%3D1	189952	0							False Positive
C2_225	sp%7CP43690%7CDRG1_XENLA+Developmentally-regulated+GTP-binding+protein+1+OS%3DXenopus+laevis+GN%3Ddrg1+PE%3D2+SV%3D1	830.46	0							EMP24_GP25L	116854	0							sp%7CQ3MQ24%7CATG5_BOVIN+Autophagy+protein+5+OS%3DBos+taurus+GN%3DATG5+PE%3D2+SV%3D2	554322	0							False Positive
C2_14567	tr%7CE7EYS7%7CE7EYS7_DANRE+Uncharacterized+protein+OS%3DDanio+rerio+GN%3DBX640547_1+PE%3D4+SV%3D1	248558	0							Vac_ImportDeg	227002	0							gi%7C348509757%3Ac1218-1+PREDICTED%3A+nuclear+factor+of+activated+T-cells+5+%5BOreochromis+niloticus%5D	123287	0							False Positive
C2_8001	gi%7C348514287%3Ac183-1+PREDICTED%3A+hypothetical+protein+LOC100696001+%5BOreochromis+niloticus%5D	148296	0							2i3fA00	157788	0							sp%7CQ15696%7CU2AFM_HUMAN+U2+small+nuclear+ribonucleoprotein+auxiliary+factor+35+kDa+subunit-related+protein+2+OS%3DHomo+sapiens+GN%3DZRSR2+PE%3D1+SV%3D2	112616	0							False Positive
C2_4174	sp%7CQ8BTI8%7CSRRM2_MOUSE+Serine%2Farginine+repetitive+matrix+protein+2+OS%3DMus+musculus+GN%3DSrrm2+PE%3D1+SV%3D3	178204	0							3b9wA00	543009	0							gi%7C348515289%3Ac743-1+PREDICTED%3A+long-chain-fatty-acid--CoA+ligase+ACSBG2-like+%5BOreochromis+niloticus%5D	1237.88	0							False Positive
C2_3746	gi%7C348539312%3Ac1037-1+PREDICTED%3A+constitutive+coactivator+of+PPAR-gamma-like+protein+2-like+%5BOreochromis+niloticus%5D	209041	0							1tiqB00	727666	0							tr%7CQ4SUP8%7CQ4SUP8_TETNG+Chromosome+undetermined+SCAF13844%2C+whole+genome+shotgun+sequence_+%28Fragment%29+OS%3DTetraodon+nigroviridis+GN%3DGSTENG00012361001+PE%3D4+SV%3D1	133757	0							False Positive
C2_22226	gi%7C348509720%3Ac897-1+PREDICTED%3A+E3+ubiquitin-protein+ligase+NEDD4-like+%5BOreochromis+niloticus%5D	720562	0							1tgqA00	154752	0							gi%7C348534148%3Ac237-1+PREDICTED%3A+proteasome+subunit+beta+type-1-A-like+%5BOreochromis+niloticus%5D	420.72	0							False Positive
C2_6491	gi%7C348525182%3Ac2383-1+PREDICTED%3A+hypothetical+protein+LOC100702553+%5BOreochromis+niloticus%5D	473115	0							3cwnA00	403.87	0							tr%7CC7ATY6%7CC7ATY6_SINCH+Tyrosine-protein+kinase+OS%3DSiniperca+chuatsi+PE%3D2+SV%3D1	955705	0							False Positive
C2_12403	gi%7C348511181%3Ac71-1+PREDICTED%3A+uncharacterized+protein+C19orf43-like+%5BOreochromis+niloticus%5D	530369	0							2o6xA00	236682	0							tr%7CE7EYM1%7CE7EYM1_DANRE+Uncharacterized+protein+OS%3DDanio+rerio+GN%3DCU694254_1+PE%3D4+SV%3D1	297623	0							False Positive
C2_11270	sp%7CQ5BJJ5%7CHDHD2_DANRE+Haloacid+dehalogenase-like+hydrolase+domain-containing+protein+2+OS%3DDanio+rerio+GN%3Dhdhd2+PE%3D2+SV%3D1	289104	0							1deuB00	253.14	0							sp%7CQ9H4A9%7CDPEP2_HUMAN+Dipeptidase+2+OS%3DHomo+sapiens+GN%3DDPEP2+PE%3D1+SV%3D2	168435	0							False Positive
C2_13720	sp%7CP24639%7CANXA7_DICDI+Annexin+A7+OS%3DDictyostelium+discoideum+GN%3DnxnA+PE%3D1+SV%3D1	134828	0							1kcmA00	453913	0							sp%7CQ5RC06%7CCTNL1_PONAB+Alpha-catulin+OS%3DPongo+abelii+GN%3DCTNNAL1+PE%3D2+SV%3D1	921594	0							False Positive
C2_17162	tr%7CQ9PTQ6%7CQ9PTQ6_XIPMA+Putative+uncharacterized+protein+OS%3DXiphophorus+maculatus+PE%3D4+SV%3D1	156382	0							1i2mB00	171982	0							gi%7C348537470%3Ac577-1+PREDICTED%3A+moesin-like+%5BOreochromis+niloticus%5D	1287.85	0							False Positive
C2_8482	gi%7C348517899%3Ac176-1+PREDICTED%3A+ferritin%2C+middle+subunit-like+isoform+1+%5BOreochromis+niloticus%5D	193463	0							2p6bA00	391992	0							sp%7CQ1L8H0%7CLR14B_DANRE+Leucine-rich+repeat-containing+protein+14B+OS%3DDanio+rerio+GN%3Dlrrc14b+PE%3D3+SV%3D1	371919	0							False Positive
C2_46	sp%7CP58252%7CEF2_MOUSE+Elongation+factor+2+OS%3DMus+musculus+GN%3DEef2+PE%3D1+SV%3D2	1522.56	0							Oxidored_q1	169264	0							sp%7CQ69ZW3%7CEHBP1_MOUSE+EH+domain-binding+protein+1+OS%3DMus+musculus+GN%3DEhbp1+PE%3D1+SV%3D3	579198	0							False Positive
C2_139	tr%7CQ4T497%7CQ4T497_TETNG+Chromosome+undetermined+SCAF9774%2C+whole+genome+shotgun+sequence_+%28Fragment%29+OS%3DTetraodon+nigroviridis+GN%3DGSTENG00007427001+PE%3D4+SV%3D1	80443	0							3bv4A00	171806	0							gi%7C348539802%3Ac355-1+PREDICTED%3A+NADH+dehydrogenase+%5Bubiquinone%5D+1+alpha+subcomplex+subunit+10%2C+mitochondrial-like+%5BOreochromis+niloticus%5D	444071	0							False Positive
C2_7819	gi%7C348517086%3Ac1548-1+PREDICTED%3A+neural+cell+adhesion+molecule+L1-like+%5BOreochromis+niloticus%5D	218442	0							1oz9A00	136547	0							gi%7C348544301%3Ac4365-1+PREDICTED%3A+vacuolar+protein+sorting-associated+protein+13D+%5BOreochromis+niloticus%5D	1740.89	0							False Positive
C2_9069	gi%7C348536379%3Ac785-1+PREDICTED%3A+NACHT%2C+LRR+and+PYD+domains-containing+protein+12-like+%5BOreochromis+niloticus%5D	180.82	0							2rivA01	144812	0							gi%7C348524925%3Ac681-1+PREDICTED%3A+acetyl-coenzyme+A+synthetase+2-like%2C+mitochondrial+%5BOreochromis+niloticus%5D	1483.19	0							False Positive
C2_21226	sp%7CQ32PL8%7CCC111_DANRE+Coiled-coil+domain-containing+protein+111+homolog+OS%3DDanio+rerio+GN%3Dccdc111+PE%3D2+SV%3D1	104409	0							1byuB00	168666	0							tr%7CE6ZI79%7CE6ZI79_DICLA+Copine-3+OS%3DDicentrarchus+labrax+GN%3DCPNE3+PE%3D4+SV%3D1	1168.5	0							False Positive
C2_424	gi%7C348522718%3Ac381-1+PREDICTED%3A+cystinosin-like+%5BOreochromis+niloticus%5D	654681	0							2fhh200	739604	0							sp%7CP16591%7CFER_HUMAN+Tyrosine-protein+kinase+Fer+OS%3DHomo+sapiens+GN%3DFER+PE%3D1+SV%3D2	176.8	0							False Positive
C2_16137	gi%7C348531806%3Ac433-1+PREDICTED%3A+ETS-related+transcription+factor+Elf-1-like+%5BOreochromis+niloticus%5D	147289	0							TRAM_LAG1_CLN8	123392	0							gi%7C348534635%3Ac744-1+PREDICTED%3A+tripartite+motif-containing+protein+39-like+%5BOreochromis+niloticus%5D	410691	0							False Positive
C2_13229	sp%7CP53702%7CCCHL_MOUSE+Cytochrome+c-type+heme+lyase+OS%3DMus+musculus+GN%3DHccs+PE%3D2+SV%3D1	972386	0							2rivA01	227794	0							sp%7CQ642H3%7CSEP8A_DANRE+Septin-8-A+OS%3DDanio+rerio+GN%3Dsept8a+PE%3D2+SV%3D2	213238	0							False Positive
C2_15148	gi%7C348507274%3Ac1691-1+PREDICTED%3A+hypothetical+protein+LOC100699272+%5BOreochromis+niloticus%5D	156.58	0							1yyaA00	113136	0							gi%7C348540728%3Ac2373-1+PREDICTED%3A+BCL-6+corepressor-like+%5BOreochromis+niloticus%5D	120504	0							False Positive
C2_21986	tr%7CQ6TUE7%7CQ6TUE7_RAT+LRRGT00097+OS%3DRattus+norvegicus+GN%3DLOC499407+PE%3D2+SV%3D1	197463	0							1roaA00	151831	0							sp%7CP42224%7CSTAT1_HUMAN+Signal+transducer+and+activator+of+transcription+1-alpha%2Fbeta+OS%3DHomo+sapiens+GN%3DSTAT1+PE%3D1+SV%3D2	559316	0							False Positive
C2_27755	gi%7C348502836%3Ac109-1+PREDICTED%3A+peptidyl-prolyl+cis-trans+isomerase+FKBP1A-like+%5BOreochromis+niloticus%5D	82522	0							1q5qH00	267675	0							gi%7C301615444%3Ac913-1+PREDICTED%3A+hypothetical+protein+LOC100495475%2C+partial+%5BXenopus+%28Silurana%29+tropicalis%5D	117655	0							False Positive
C2_20473	sp%7CQ2NL14%7CKANL2_BOVIN+KAT8+regulatory+NSL+complex+subunit+2+OS%3DBos+taurus+GN%3DKANSL2+PE%3D2+SV%3D1	153284	0							2fnjC00	152948	0							sp%7CQ9WUA2%7CSYFB_MOUSE+Phenylalanine--tRNA+ligase+beta+subunit+OS%3DMus+musculus+GN%3DFarsb+PE%3D2+SV%3D2	357017	0							False Positive
C2_22793	tr%7CE7FCA4%7CE7FCA4_DANRE+Uncharacterized+protein+OS%3DDanio+rerio+PE%3D4+SV%3D1	364402	0							1wm1A00	24035	0							gi%7C291190668%3Ac363-1+fructose-bisphosphate+aldolase+A+%5BSalmo+salar%5D	352325	0							False Positive
C2_143	gi%7C348513539%3Ac331-1+PREDICTED%3A+60S+ribosomal+protein+L5-like+%5BOreochromis+niloticus%5D	703469	0							1b2pA00	987282	0							gi%7C348543670%3Ac446-1+PREDICTED%3A+h-2+class+II+histocompatibility+antigen%2C+A-D+beta+chain-like%2C+partial+%5BOreochromis+niloticus%5D	297225	0							False Positive
C2_14403	gi%7C348507887%3Ac165-1+PREDICTED%3A+serine%2Farginine-rich+splicing+factor+3-like+%5BOreochromis+niloticus%5D	216304	0							Aa_trans	141821	0							sp%7CQ6VVX2%7CC43BP_CRIGR+Collagen+type+IV+alpha-3-binding+protein+OS%3DCricetulus+griseus+GN%3DCOL4A3BP+PE%3D1+SV%3D1	957585	0							False Positive
C2_6876	sp%7CO66878%7CSMC_AQUAE+Chromosome+partition+protein+Smc+OS%3DAquifex+aeolicus+%28strain+VF5%29+GN%3Dsmc+PE%3D3+SV%3D1	242186	0							3c98A02	930155	0							gi%7C348537944%3Ac857-1+PREDICTED%3A+mitogen-activated+protein+kinase+kinase+kinase+kinase+5-like+%5BOreochromis+niloticus%5D	635297	0							False Positive
C2_2471	gi%7C115722962%3Ac264-1+PREDICTED%3A+hypothetical+protein+%5BStrongylocentrotus+purpuratus%5D	104546	0							2vglB00	826236	0							sp%7CQ1L8G6%7CAKIB1_DANRE+Ankyrin+repeat+and+IBR+domain-containing+protein+1+OS%3DDanio+rerio+GN%3Dankib1+PE%3D3+SV%3D1	156871	0							False Positive
C2_10264	gi%7C348530952%3Ac247-1+PREDICTED%3A+lysosome-associated+membrane+glycoprotein+1-like+%5BOreochromis+niloticus%5D	663384	0							1jtvA00	205874	0							sp%7CQ4KM33%7CPLEK_RAT+Pleckstrin+OS%3DRattus+norvegicus+GN%3DPlek+PE%3D2+SV%3D1	493031	0							False Positive
C2_17583	tr%7CC1BJQ1%7CC1BJQ1_OSMMO+Cytochrome+c+oxidase+polypeptide+VIIb%2C+mitochondrial+OS%3DOsmerus+mordax+GN%3DCOX7B+PE%3D4+SV%3D1	107434	0							2qmqA00	180.47	0							sp%7CO43745%7CCHP2_HUMAN+Calcineurin+B+homologous+protein+2+OS%3DHomo+sapiens+GN%3DCHP2+PE%3D1+SV%3D3	234074	0							False Positive
C2_14865	sp%7CQ8BL97%7CSRSF7_MOUSE+Serine%2Farginine-rich+splicing+factor+7+OS%3DMus+musculus+GN%3DSrsf7+PE%3D1+SV%3D1	68851	0							2yxtA00	375548	0							gi%7C150866573%3Ac2156-1+hypothetical+serine+rich+protein+%5BScheffersomyces+stipitis+CBS+6054%5D	155017	0							False Positive
C2_1124	gi%7C348525168%3Ac239-1+PREDICTED%3A+immunoglobulin+lambda-like+polypeptide+1-like+isoform+3+%5BOreochromis+niloticus%5D	222995	0							TMA7	105578	0							gi%7C348503420%3Ac972-1+PREDICTED%3A+U2+snRNP-associated+SURP+motif-containing+protein+%5BOreochromis+niloticus%5D	113731	0							False Positive
C2_3202	gi%7C348518529%3Ac386-1+PREDICTED%3A+transmembrane+and+immunoglobulin+domain-containing+protein+1-like+%5BOreochromis+niloticus%5D	141263	0							ATP-synt_G	104922	0							gi%7C348515313%3Ac1125-1+PREDICTED%3A+receptor-type+tyrosine-protein+phosphatase+C-like+%5BOreochromis+niloticus%5D	861777	0							False Positive
C2_3911	sp%7CQ6NWH5%7CTMM11_DANRE+Transmembrane+protein+11%2C+mitochondrial+OS%3DDanio+rerio+GN%3Dtmem11+PE%3D2+SV%3D1	113058	0							Tetraspannin	126937	0							sp%7CQ94SA4%7CCYB_PAGMA+Cytochrome+b+OS%3DPagrus+major+GN%3Dmt-cyb+PE%3D3+SV%3D1	529935	0							False Positive
C2_2493	sp%7CQ98T91%7CC340_ORYLA+Cytochrome+P450+3A40+OS%3DOryzias+latipes+GN%3Dcyp3a40+PE%3D2+SV%3D1	1065.78	0							1fp1D02	275115	0							sp%7CQ5M824%7CSHC1_RAT+SHC-transforming+protein+1+OS%3DRattus+norvegicus+GN%3DShc1+PE%3D1+SV%3D1	381592	0							False Positive
C2_27896	tr%7CF1A8E8%7CF1A8E8_DICLA+Period+1+OS%3DDicentrarchus+labrax+GN%3DPER1+PE%3D2+SV%3D1	205484	0							1mirA00	319027	0							tr%7CE7EZ10%7CE7EZ10_DANRE+Uncharacterized+protein+OS%3DDanio+rerio+GN%3DBX465203_3+PE%3D4+SV%3D1	953582	0							False Positive
C2_24497	tr%7CF1QQV5%7CF1QQV5_DANRE+Uncharacterized+protein+%28Fragment%29+OS%3DDanio+rerio+PE%3D4+SV%3D1	145457	0							1cg5B00	182871	0							tr%7CC0RWX4%7CC0RWX4_LARCR+Bactericidal%2Fpermeability-increasing+protein+OS%3DLarimichthys+crocea+PE%3D2+SV%3D1	219978	0							False Positive
C2_18882	tr%7CQ5RG02%7CQ5RG02_DANRE+Novel+protein+OS%3DDanio+rerio+GN%3Dsi%3Ach211-182e10_1+PE%3D4+SV%3D1	16.29	0							1k8kC00	862243	0							sp%7CO42175%7CAPOA1_SPAAU+Apolipoprotein+A-I+OS%3DSparus+aurata+GN%3Dapoa1+PE%3D2+SV%3D1	275058	0							False Positive
C2_3735	sp%7CP53447%7CALDOB_SPAAU+Fructose-bisphosphate+aldolase+B+OS%3DSparus+aurata+GN%3Daldob+PE%3D2+SV%3D2	184674	0							EMP24_GP25L	135733	0							sp%7CQ96QK1%7CVPS35_HUMAN+Vacuolar+protein+sorting-associated+protein+35+OS%3DHomo+sapiens+GN%3DVPS35+PE%3D1+SV%3D2	1199.42	0							False Positive
C2_11412	tr%7CF6YWK3%7CF6YWK3_XENTR+Uncharacterized+protein+%28Fragment%29+OS%3DXenopus+tropicalis+PE%3D4+SV%3D1	383212	0							DUF1394	213122	0							gi%7C348507821%3Ac544-1+PREDICTED%3A+R3H+and+coiled-coil+domain-containing+protein+1-like+%5BOreochromis+niloticus%5D	306.39	0							False Positive
C2_3513	gi%7C348540044%3Ac649-1+PREDICTED%3A+zinc+finger+protein+ZFMSA12A-like+%5BOreochromis+niloticus%5D	887846	0							2ho4B01	112147	0							gi%7C348503974%3Ac239-1+PREDICTED%3A+derlin-2-like+%5BOreochromis+niloticus%5D	567656	0							False Positive
C2_14479	sp%7CP41498%7CPPAC_RAT+Low+molecular+weight+phosphotyrosine+protein+phosphatase+OS%3DRattus+norvegicus+GN%3DAcp1+PE%3D1+SV%3D3	146458	0							1okcA00	207668	0							sp%7CQ3T8J9%7CGON4L_HUMAN+GON-4-like+protein+OS%3DHomo+sapiens+GN%3DGON4L+PE%3D1+SV%3D1	161639	0							False Positive
C2_23239	gi%7C348509837%3Ac170-1+PREDICTED%3A+myosin+regulatory+light+chain+2%2C+skeletal+muscle+isoform+type+2-like+%5BOreochromis+niloticus%5D	78788	0							1rsgA01	266188	0							tr%7CQ4RVD2%7CQ4RVD2_TETNG+Chromosome+15+SCAF14992%2C+whole+genome+shotgun+sequence_+%28Fragment%29+OS%3DTetraodon+nigroviridis+GN%3DGSTENG00028388001+PE%3D4+SV%3D1	396.7	0							False Positive
C2_12470	gi%7C297490388%3Ac109-1+PREDICTED%3A+hypothetical+protein+%5BBos+taurus%5D	186562	0							2hj8A00	526397	0							tr%7CD7G873%7CD7G873_ECTSI+Chromodomain-helicase-DNA-binding+protein+8+OS%3DEctocarpus+siliculosus+GN%3DEsi_0087_0072+PE%3D4+SV%3D1	97775	0							False Positive
C2_306	tr%7CF1QQV5%7CF1QQV5_DANRE+Uncharacterized+protein+%28Fragment%29+OS%3DDanio+rerio+PE%3D4+SV%3D1	160338	0							IER	103023	0							gi%7C348533694%3Ac163-1+PREDICTED%3A+mitochondrial+import+inner+membrane+translocase+subunit+Tim17-A-like+isoform+2+%5BOreochromis+niloticus%5D	145499	0							False Positive
C2_23004	gi%7C348511015%3Ac1144-1+PREDICTED%3A+syntaxin-binding+protein+5-like+%5BOreochromis+niloticus%5D	177029	0							3ew8A00	438273	0							sp%7CQ3SX40%7CPDLI7_BOVIN+PDZ+and+LIM+domain+protein+7+OS%3DBos+taurus+GN%3DPDLIM7+PE%3D2+SV%3D1	116791	0							False Positive
C2_18211	sp%7CP26325%7CADH1_GADCA+Alcohol+dehydrogenase+1+OS%3DGadus+callarias+PE%3D1+SV%3D1	229688	0							3cegA00	181997	0							gi%7C348504718%3Ac598-1+PREDICTED%3A+MAU2+chromatid+cohesion+factor+homolog+%5BOreochromis+niloticus%5D	1452.53	0							False Positive
C2_18216	tr%7CE6ZI48%7CE6ZI48_DICLA+Disintegrin+and+metalloproteinase+domain-containing+protein+8+OS%3DDicentrarchus+labrax+GN%3DADAM8+PE%3D4+SV%3D1	197153	0							Peptidase_M2	503976	0							gi%7C348531164%3Ac322-1+PREDICTED%3A+sphingolipid+delta%284%29-desaturase%2FC4-hydroxylase+DES2-like+%5BOreochromis+niloticus%5D	745.24	0							False Positive
C2_22816	gi%7C348510881%3Ac290-1+PREDICTED%3A+transformer-2+protein+homolog+beta-like+%5BOreochromis+niloticus%5D	445486	0							1h29D03	169587	0							sp%7CQ5U430%7CUBR3_MOUSE+E3+ubiquitin-protein+ligase+UBR3+OS%3DMus+musculus+GN%3DUbr3+PE%3D1+SV%3D3	743.5	0							False Positive
C2_5270	sp%7CQ3UPL0%7CSC31A_MOUSE+Protein+transport+protein+Sec31A+OS%3DMus+musculus+GN%3DSec31a+PE%3D1+SV%3D2	255599	0							Cyto_heme_lyase	715362	0							gi%7C348509823%3Ac455-1+PREDICTED%3A+coronin-1A-like+%5BOreochromis+niloticus%5D	297258	0							False Positive
C2_12103	gi%7C348509368%3Ac891-1+PREDICTED%3A+mitogen-activated+protein+kinase+kinase+kinase+14-like+%5BOreochromis+niloticus%5D	960784	0							HCaRG	144546	0							gi%7C326681265%3Ac616-1+PREDICTED%3A+piggyBac+transposable+element-derived+protein+4-like+%5BDanio+rerio%5D	657864	0							False Positive
C2_12130	tr%7CQ4QRC8%7CQ4QRC8_DANRE+Six-cysteine+containing+astacin+protease+4+OS%3DDanio+rerio+GN%3Dc6ast4+PE%3D2+SV%3D1	152976	0							3elxA00	110495	0							gi%7C213512410%3Ac557-1+Far+upstream+element-binding+protein+3+%5BSalmo+salar%5D	412901	0							False Positive
C2_28341	gi%7C348503099%3Ac657-1+PREDICTED%3A+polynucleotide+5%27-hydroxyl-kinase+NOL9-like+%5BOreochromis+niloticus%5D	369945	0							1qbkB00	22.68	0							gi%7C348511599%3Ac680-1+PREDICTED%3A+cyclin-T2-like+%5BOreochromis+niloticus%5D	347788	0							False Positive
C2_24284	gi%7C348518024%3Ac132-1+PREDICTED%3A+p53+and+DNA+damage-regulated+protein+1-like+%5BOreochromis+niloticus%5D	995033	0							1jvwA00	679762	0							sp%7CQ8R2V5%7CADAP2_MOUSE+Arf-GAP+with+dual+PH+domain-containing+protein+2+OS%3DMus+musculus+GN%3DAdap2+PE%3D2+SV%3D1	267403	0							False Positive
C2_8973	tr%7CF1Q6X2%7CF1Q6X2_DANRE+Uncharacterized+protein+%28Fragment%29+OS%3DDanio+rerio+PE%3D4+SV%3D1	781354	0							1wa5B00	404775	0							sp%7CQ90999%7CTGFR2_CHICK+TGF-beta+receptor+type-2+OS%3DGallus+gallus+GN%3DTGFBR2+PE%3D1+SV%3D1	499937	0							False Positive
C2_2060	sp%7CQ99829%7CCPNE1_HUMAN+Copine-1+OS%3DHomo+sapiens+GN%3DCPNE1+PE%3D1+SV%3D1	518507	0							1uh6A00	139011	0							sp%7CQ3SWW8%7CTSP4_BOVIN+Thrombospondin-4+OS%3DBos+taurus+GN%3DTHBS4+PE%3D2+SV%3D1	953628	0							False Positive
C2_4672	gi%7C348516902%3Ac664-1+PREDICTED%3A+TNFAIP3-interacting+protein+1-like+%5BOreochromis+niloticus%5D	400832	0							1vq8N00	256413	0							sp%7CQ29RU9%7CSOX_BOVIN+Peroxisomal+sarcosine+oxidase+OS%3DBos+taurus+GN%3DPIPOX+PE%3D2+SV%3D2	524961	0							False Positive
C2_17737	tr%7CQ4T5E0%7CQ4T5E0_TETNG+Chromosome+undetermined+SCAF9304%2C+whole+genome+shotgun+sequence+OS%3DTetraodon+nigroviridis+GN%3DGSTENG00006853001+PE%3D4+SV%3D1	149015	0							ERO1	687492	0							sp%7CP21359%7CNF1_HUMAN+Neurofibromin+OS%3DHomo+sapiens+GN%3DNF1+PE%3D1+SV%3D2	1007.08	0							False Positive
C2_104	sp%7CQ3UPL0%7CSC31A_MOUSE+Protein+transport+protein+Sec31A+OS%3DMus+musculus+GN%3DSec31a+PE%3D1+SV%3D2	255599	0							1k87A03	247177	0							sp%7CQ2I6J1%7CSHP2A_DANRE+Phosphatidylinositol-3%2C4%2C5-trisphosphate+5-phosphatase+2A+OS%3DDanio+rerio+GN%3Dinppl1a+PE%3D2+SV%3D2	722018	0							False Positive
C2_11111	sp%7CQ60967%7CPAPS1_MOUSE+Bifunctional+3%27-phosphoadenosine+5%27-phosphosulfate+synthase+1+OS%3DMus+musculus+GN%3DPapss1+PE%3D2+SV%3D1	262029	0							1aukA01	417911	0							gi%7C348500244%3Ac117-1+PREDICTED%3A+cAMP-regulated+phosphoprotein+19-A-like+%5BOreochromis+niloticus%5D	123661	0							False Positive
C2_27654	gi%7C326664057%3Ac311-1+PREDICTED%3A+b-+and+T-lymphocyte+attenuator-like+%5BDanio+rerio%5D	768834	0							1ituA00	594181	0							sp%7CQ6GML1%7CCMAH_DANRE+Cytidine+monophosphate-N-acetylneuraminic+acid+hydroxylase+OS%3DDanio+rerio+GN%3Dcmah+PE%3D2+SV%3D1	134582	0							False Positive
C2_172	gi%7C348522024%3Ac325-1+PREDICTED%3A+transmembrane+protein+59-like+%5BOreochromis+niloticus%5D	669273	0							DUF812	309956	0							sp%7CQ6NVR9%7CATAD3_XENTR+ATPase+family+AAA+domain-containing+protein+3+OS%3DXenopus+tropicalis+GN%3Datad3+PE%3D2+SV%3D1	655.26	0							False Positive
C2_26074	sp%7CQ63416%7CITIH3_RAT+Inter-alpha-trypsin+inhibitor+heavy+chain+H3+OS%3DRattus+norvegicus+GN%3DItih3+PE%3D2+SV%3D1	855642	0							Lamp	858487	0							gi%7C326676391%3Ac231-1+PREDICTED%3A+hypothetical+protein+LOC100334727+%5BDanio+rerio%5D	185235	0							False Positive
C2_23914	gi%7C348530591%3Ac210-1+PREDICTED%3A+NADH+dehydrogenase+%5Bubiquinone%5D+iron-sulfur+protein+8%2C+mitochondrial-like+%5BOreochromis+niloticus%5D	271244	0							1obrA00	118.26	0							sp%7CQ5UE93%7CPI3R6_HUMAN+Phosphoinositide+3-kinase+regulatory+subunit+6+OS%3DHomo+sapiens+GN%3DPIK3R6+PE%3D1+SV%3D1	115324	0							False Positive
C2_1879	gi%7C348522491%3Ac393-1+PREDICTED%3A+S-adenosylmethionine+synthase+isoform+type-1-like+%5BOreochromis+niloticus%5D	873859	0							2o6xA00	231823	0							gi%7C326676012%3Ac687-1+PREDICTED%3A+c-Maf-inducing+protein+%5BDanio+rerio%5D	687826	0							False Positive
C2_8722	sp%7CQ66I67%7CIFT20_DANRE+Intraflagellar+transport+protein+20+homolog+OS%3DDanio+rerio+GN%3Dift20+PE%3D2+SV%3D1	706949	0							DUF2351	236012	0							sp%7CQ4JQH8%7CNU4M_TETNG+NADH-ubiquinone+oxidoreductase+chain+4+OS%3DTetraodon+nigroviridis+GN%3DMT-ND4+PE%3D3+SV%3D1	282029	0							False Positive
C2_20174	gi%7C348543670%3Ac446-1+PREDICTED%3A+h-2+class+II+histocompatibility+antigen%2C+A-D+beta+chain-like%2C+partial+%5BOreochromis+niloticus%5D	336.15	0							1fsgA00	292.68	0							gi%7C348504978%3Ac414-1+PREDICTED%3A+sphingosine+1-phosphate+receptor+4-like+%5BOreochromis+niloticus%5D	961948	0							False Positive
C2_21334	sp%7CQ9BGT1%7CTTC9C_MACFA+Tetratricopeptide+repeat+protein+9C+OS%3DMacaca+fascicularis+GN%3DTTC9C+PE%3D2+SV%3D1	894983	0							CDC50	290511	0							tr%7CE7F503%7CE7F503_DANRE+Uncharacterized+protein+OS%3DDanio+rerio+PE%3D4+SV%3D1	558.99	0							False Positive
C2_26473	gi%7C348507695%3Ac1716-1+PREDICTED%3A+protein+timeless+homolog+%5BOreochromis+niloticus%5D	783421	0							1tqnA00	395301	0							gi%7C348516626%3Ac769-1+PREDICTED%3A+E3+ubiquitin-protein+ligase+MARCH7-like+%5BOreochromis+niloticus%5D	180155	0							False Positive
C2_27152	sp%7CP41499%7CPTN11_RAT+Tyrosine-protein+phosphatase+non-receptor+type+11+OS%3DRattus+norvegicus+GN%3DPtpn11+PE%3D1+SV%3D4	402953	0							2g7bA00	171453	0							gi%7C348512567%3Ac325-1+PREDICTED%3A+eukaryotic+translation+initiation+factor+3+subunit+I-like+%5BOreochromis+niloticus%5D	394992	0							False Positive
C2_19753	sp%7CQ64620%7CPPP6_RAT+Serine%2Fthreonine-protein+phosphatase+6+catalytic+subunit+OS%3DRattus+norvegicus+GN%3DPpp6c+PE%3D2+SV%3D2	644476	0							1xxlA00	135102	0							sp%7CP54763%7CEPHB2_MOUSE+Ephrin+type-B+receptor+2+OS%3DMus+musculus+GN%3DEphb2+PE%3D1+SV%3D2	590705	0							False Positive
C2_1757	tr%7CQ1PCB2%7CQ1PCB2_SPAAU+Beta+globin+OS%3DSparus+aurata+PE%3D3+SV%3D1	337996	0							DNase_II	368066	0							sp%7CO14717%7CTRDMT_HUMAN+tRNA+%28cytosine%2838%29-C%285%29%29-methyltransferase+OS%3DHomo+sapiens+GN%3DTRDMT1+PE%3D1+SV%3D1	344817	0							False Positive
C2_19084	gi%7C334323559%3Ac1121-1+PREDICTED%3A+LOW+QUALITY+PROTEIN%3A+large+proline-rich+protein+BAG6+%5BMonodelphis+domestica%5D	158796	0							1ejfA00	104.04	0							sp%7CQ8VHJ5%7CMARK1_MOUSE+Serine%2Fthreonine-protein+kinase+MARK1+OS%3DMus+musculus+GN%3DMark1+PE%3D1+SV%3D2	323003	0							False Positive
C2_9593	tr%7CF8W4C8%7CF8W4C8_DANRE+Uncharacterized+protein+OS%3DDanio+rerio+PE%3D4+SV%3D1	188421	0							1tqnA00	480821	0							tr%7CB4L320%7CB4L320_DROMO+GI16010+OS%3DDrosophila+mojavensis+GN%3DGI16010+PE%3D4+SV%3D1	687844	0							False Positive
C2_10572	gi%7C348524296%3Ac2484-1+PREDICTED%3A+microtubule-associated+serine%2Fthreonine-protein+kinase+4-like+%5BOreochromis+niloticus%5D	32028	0							1v54A00	453224	0							sp%7CQ5U3W1%7CSG196_DANRE+Protein+kinase-like+protein+SgK196+OS%3DDanio+rerio+GN%3Dsgk196+PE%3D2+SV%3D1	444701	0							False Positive
C2_21501	sp%7CQ66HV4%7CCOPB_DANRE+Coatomer+subunit+beta+OS%3DDanio+rerio+GN%3Dcopb1+PE%3D2+SV%3D1	195412	0							3bv4A00	972832	0							tr%7CQ3LG56%7CQ3LG56_DANRE+ORF2-encoded+protein+%28Fragment%29+OS%3DDanio+rerio+GN%3DORF2p+PE%3D4+SV%3D1	135502	0							False Positive
C2_24885	gi%7C348534957%3Ac364-1+PREDICTED%3A+developmentally-regulated+GTP-binding+protein+2+%5BOreochromis+niloticus%5D	125976	0							1ukvY00	246353	0							gi%7C348503003%3Ac498-1+PREDICTED%3A+RNA-binding+protein+39-like+%5BOreochromis+niloticus%5D	1140.53	0							False Positive
C2_26532	tr%7CQ6ZVM5%7CQ6ZVM5_HUMAN+cDNA+FLJ42083+fis%2C+clone+TCERX2000613+OS%3DHomo+sapiens+PE%3D2+SV%3D1	180622	0							Pcc1	107465	0							sp%7CQ9QY48%7CDNS2B_MOUSE+Deoxyribonuclease-2-beta+OS%3DMus+musculus+GN%3DDnase2b+PE%3D2+SV%3D1	152341	0							False Positive
C2_18974	sp%7CP06780%7CRHO1_YEAST+GTP-binding+protein+RHO1+OS%3DSaccharomyces+cerevisiae+%28strain+ATCC+204508+%2F+S288c%29+GN%3DRHO1+PE%3D1+SV%3D3	782203	0							3cpkA00	130822	0							tr%7CA7SDI1%7CA7SDI1_NEMVE+Predicted+protein+OS%3DNematostella+vectensis+GN%3Dv1g210604+PE%3D4+SV%3D1	213231	0							False Positive
C2_25545	tr%7CC3KK79%7CC3KK79_ANOFI+Nattectin+OS%3DAnoplopoma+fimbria+GN%3DNATTE+PE%3D2+SV%3D1	138809	0							PMP22_Claudin	183002	0							sp%7CQ8K1H7%7CT11L2_MOUSE+T-complex+protein+11-like+protein+2+OS%3DMus+musculus+GN%3DTcp11l2+PE%3D2+SV%3D1	138249	0							False Positive
C2_10004	tr%7CF1QQV5%7CF1QQV5_DANRE+Uncharacterized+protein+%28Fragment%29+OS%3DDanio+rerio+PE%3D4+SV%3D1	159193	0							DTW	152958	0							gi%7C326671083%3Ac703-1+PREDICTED%3A+hypothetical+protein+LOC555422+%5BDanio+rerio%5D	798451	0							False Positive
C2_14870	sp%7CQ54RQ8%7CLVSE_DICDI+BEACH+domain-containing+protein+lvsE+OS%3DDictyostelium+discoideum+GN%3DlvsE+PE%3D4+SV%3D1	173417	0							1xwwA00	118124	0							sp%7CQ5F495%7CPHOCN_CHICK+MOB-like+protein+phocein+OS%3DGallus+gallus+GN%3DMOB4+PE%3D2+SV%3D1	542635	0							False Positive
C2_6064	gi%7C348514215%3Ac441-1+PREDICTED%3A+elongation+factor+1-gamma-like+%5BOreochromis+niloticus%5D	263346	0							1rypG00	258004	0							sp%7CQ5ZLC6%7CANR10_CHICK+Ankyrin+repeat+domain-containing+protein+10+OS%3DGallus+gallus+GN%3DANKRD10+PE%3D2+SV%3D1	154836	0							False Positive
C2_10927	tr%7CQ6Y233%7CQ6Y233_PAGMA+Heat+shock+protein+90+beta+%28Fragment%29+OS%3DPagrus+major+PE%3D2+SV%3D1	408963	0							1lf7A00	149098	0							gi%7C348544301%3Ac4365-1+PREDICTED%3A+vacuolar+protein+sorting-associated+protein+13D+%5BOreochromis+niloticus%5D	913055	0							False Positive
C2_18179	sp%7CQ2TBL8%7CCDK10_BOVIN+Cyclin-dependent+kinase+10+OS%3DBos+taurus+GN%3DCDK10+PE%3D2+SV%3D1	205837	0							STT3	646759	0							gi%7C348523876%3Ac482-1+PREDICTED%3A+ubiquitin+carboxyl-terminal+hydrolase+46-like+%5BOreochromis+niloticus%5D	238773	0							False Positive
C2_7305	gi%7C297490388%3Ac109-1+PREDICTED%3A+hypothetical+protein+%5BBos+taurus%5D	146.03	0							1qbkB00	195413	0							gi%7C348512362%3Ac341-1+PREDICTED%3A+eukaryotic+translation+initiation+factor+3+subunit+H-like+%5BOreochromis+niloticus%5D	228.89	0							False Positive
C2_18200	tr%7CF8WPA9%7CF8WPA9_9PERO+Cathepsin+L+OS%3DOplegnathus+fasciatus+GN%3DCTS-L+PE%3D2+SV%3D1	173793	0							2za0B00	178585	0							sp%7CP25114%7CF264_RAT+6-phosphofructo-2-kinase%2Ffructose-2%2C6-bisphosphatase+4+OS%3DRattus+norvegicus+GN%3DPfkfb4+PE%3D1+SV%3D3	257197	0							False Positive
C2_13166	gi%7C348513292%3Ac482-1+PREDICTED%3A+wiskott-Aldrich+syndrome+protein+family+member+2-like+%5BOreochromis+niloticus%5D	135656	0							2h8aA00	192408	0							sp%7CP61294%7CRAB6B_MOUSE+Ras-related+protein+Rab-6B+OS%3DMus+musculus+GN%3DRab6b+PE%3D1+SV%3D1	128329	0							False Positive
C2_21776	gi%7C348536773%3Ac116-1+PREDICTED%3A+SH3+domain-binding+glutamic+acid-rich-like+protein-like+%5BOreochromis+niloticus%5D	134272	0							2o02A00	157125	0							gi%7C348518738%3Ac169-1+PREDICTED%3A+diamine+acetyltransferase+1-like+%5BOreochromis+niloticus%5D	138.21	0							False Positive
C2_15073	gi%7C332245559%3Ac261-1+PREDICTED%3A+hypothetical+protein+LOC100602315+%5BNomascus+leucogenys%5D	117898	0							DUF2368	186113	0							sp%7CO73872%7CSODC_DANRE+Superoxide+dismutase+%5BCu-Zn%5D+OS%3DDanio+rerio+GN%3Dsod1+PE%3D2+SV%3D1	149607	0							False Positive
C2_24578	sp%7CQ16TM5%7CBND7A_AEDAE+Band+7+protein+AAEL010189+OS%3DAedes+aegypti+GN%3DAAEL010189+PE%3D3+SV%3D1	250441	0							1sl6A00	843575	0							tr%7CQ7T271%7CQ7T271_PAROL+Reverse+transcriptase-like+protein+OS%3DParalichthys+olivaceus+PE%3D4+SV%3D1	184515	0							False Positive
C2_12276	tr%7CE6ZIV0%7CE6ZIV0_DICLA+NK-tumor+recognition+protein+OS%3DDicentrarchus+labrax+GN%3DNKTR+PE%3D4+SV%3D1	146859	0							1okcA00	101842	0							tr%7CQ1LV84%7CQ1LV84_DANRE+Novel+protein+%28Fragment%29+OS%3DDanio+rerio+GN%3DCH211-140G2_3-001+PE%3D4+SV%3D1	221543	0							False Positive
C2_6538	gi%7C348517198%3Ac1991-1+PREDICTED%3A+dedicator+of+cytokinesis+protein+8-like+%5BOreochromis+niloticus%5D	940927	0							PLAC8	668832	0							gi%7C348528787%3Ac299-1+PREDICTED%3A+deoxyribonuclease+gamma-like+%5BOreochromis+niloticus%5D	353637	0							False Positive
C2_8664	tr%7CA5WV07%7CA5WV07_DANRE+Novel+protein+%28Fragment%29+OS%3DDanio+rerio+GN%3DZFOS-476E6_2-001+PE%3D4+SV%3D1	554993	0							1iabA00	150021	0							gi%7C213512591%3Ac667-1+Transmembrane+9+superfamily+member+2+%5BSalmo+salar%5D	1261.47	0							False Positive
C2_24991	gi%7C189521202%3Ac4516-1+PREDICTED%3A+hypothetical+protein+LOC100147904+%5BDanio+rerio%5D	124682	0							DUF300	882117	0							sp%7CQ9D0F3%7CLMAN1_MOUSE+Protein+ERGIC-53+OS%3DMus+musculus+GN%3DLman1+PE%3D2+SV%3D1	837.81	0							False Positive
C2_14483	gi%7C348508318%3Ac543-1+PREDICTED%3A+von+Willebrand+factor+A+domain-containing+protein+5A-like+%5BOreochromis+niloticus%5D	392916	0							1l4aA00	102.61	0							sp%7CQ6PBM8%7CRBM18_DANRE+Probable+RNA-binding+protein+18+OS%3DDanio+rerio+GN%3Drbm18+PE%3D2+SV%3D1	166533	0							False Positive
C2_6715	sp%7CQ9UMN6%7CMLL4_HUMAN+Histone-lysine+N-methyltransferase+MLL4+OS%3DHomo+sapiens+GN%3DWBP7+PE%3D1+SV%3D1	215381	0							PRELI	139127	0							tr%7CC0RWX4%7CC0RWX4_LARCR+Bactericidal%2Fpermeability-increasing+protein+OS%3DLarimichthys+crocea+PE%3D2+SV%3D1	218575	0							False Positive
C2_5085	sp%7CQ17QF0%7CAGT2_BOVIN+Alanine--glyoxylate+aminotransferase+2%2C+mitochondrial+OS%3DBos+taurus+GN%3DAGXT2+PE%3D2+SV%3D1	313409	0							3c98A02	930076	0							sp%7CP17141%7CZFP37_MOUSE+Zinc+finger+protein+37+OS%3DMus+musculus+GN%3DZfp37+PE%3D2+SV%3D4	154424	0							False Positive
C2_3434	gi%7C292616128%3Ac521-1+PREDICTED%3A+hypothetical+protein+LOC560010+%5BDanio+rerio%5D	153548	0							PHO4	790026	0							gi%7C348523329%3Ac1174-1+PREDICTED%3A+E3+ubiquitin-protein+ligase+TRIM33-like+%5BOreochromis+niloticus%5D	482.51	0							False Positive
C2_11422	gi%7C348517829%3Ac441-1+PREDICTED%3A+retinoid-inducible+serine+carboxypeptidase-like+%5BOreochromis+niloticus%5D	148961	0							2zqmA00	177451	0							gi%7C348510817%3Ac372-1+PREDICTED%3A+zinc+finger+protein+36%2C+C3H1+type-like+1-like+%5BOreochromis+niloticus%5D	815829	0							False Positive
C2_23795	gi%7C348517421%3Ac867-1+PREDICTED%3A+hypothetical+protein+LOC100712461+%5BOreochromis+niloticus%5D	169272	0							1k94A00	159392	0							sp%7CD4A280%7CPAK7_RAT+Serine%2Fthreonine-protein+kinase+PAK+7+OS%3DRattus+norvegicus+GN%3DPak7+PE%3D1+SV%3D1	109664	0							False Positive
C2_8310	sp%7CQ1LUC1%7CBZW2_DANRE+Basic+leucine+zipper+and+W2+domain-containing+protein+2+OS%3DDanio+rerio+GN%3Dbzw2+PE%3D2+SV%3D1	271589	0							1umhA00	507765	0							gi%7C348505514%3Ac147-1+PREDICTED%3A+glia+maturation+factor+gamma-like+%5BOreochromis+niloticus%5D	164803	0							False Positive
C2_5592	gi%7C297490388%3Ac109-1+PREDICTED%3A+hypothetical+protein+%5BBos+taurus%5D	183658	0							SPC22	176427	0							gi%7C348541793%3Ac427-1+PREDICTED%3A+WD+repeat+and+SOCS+box-containing+protein+1-like+%5BOreochromis+niloticus%5D	419078	0							False Positive
C2_8578	tr%7CQ6TUE7%7CQ6TUE7_RAT+LRRGT00097+OS%3DRattus+norvegicus+GN%3DLOC499407+PE%3D2+SV%3D1	169641	0							2rbcA00	722781	0							gi%7C348516729%3Ac145-1+PREDICTED%3A+60S+ribosomal+protein+L26-like+%5BOreochromis+niloticus%5D	328063	0							False Positive
C2_7948	sp%7CO00300%7CTR11B_HUMAN+Tumor+necrosis+factor+receptor+superfamily+member+11B+OS%3DHomo+sapiens+GN%3DTNFRSF11B+PE%3D1+SV%3D3	675709	0							Cyto_heme_lyase	334965	0							sp%7CO43447%7CPPIH_HUMAN+Peptidyl-prolyl+cis-trans+isomerase+H+OS%3DHomo+sapiens+GN%3DPPIH+PE%3D1+SV%3D1	207444	0							False Positive
C2_22544	tr%7CE7F532%7CE7F532_DANRE+Uncharacterized+protein+OS%3DDanio+rerio+PE%3D4+SV%3D1	393735	0							1hzxB00	636721	0							gi%7C348530784%3Ac374-1+PREDICTED%3A+interferon-induced+protein+44-like+%5BOreochromis+niloticus%5D	370274	0							False Positive
C2_8459	gi%7C348503252%3Ac518-1+PREDICTED%3A+wiskott-Aldrich+syndrome+protein-like+%5BOreochromis+niloticus%5D	174644	0							1mzwA00	120752	0							sp%7CA2Q0R8%7CRS3A_SOLSE+40S+ribosomal+protein+S3a+OS%3DSolea+senegalensis+GN%3Drps3a+PE%3D2+SV%3D1	358961	0							False Positive
C2_28186	sp%7CQ9Z244%7CGMPR1_RAT+GMP+reductase+1+OS%3DRattus+norvegicus+GN%3DGmpr+PE%3D2+SV%3D1	119.77	0							UPF0183	385374	0							gi%7C348522267%3Ac323-1+PREDICTED%3A+serine%2Fthreonine-protein+phosphatase+PP1-gamma+catalytic+subunit-like+%5BOreochromis+niloticus%5D	796981	0							False Positive
C2_13145	sp%7CQ2KKX7%7CCS042_SINCH+UPF0608+protein+C19orf42+homolog+OS%3DSiniperca+chuatsi+PE%3D3+SV%3D1	781088	0							1yyaA00	167643	0							gi%7C348503900%3Ac1695-1+PREDICTED%3A+chromodomain-helicase-DNA-binding+protein+1-like+%5BOreochromis+niloticus%5D	1908.85	0							False Positive
C2_21650	tr%7CC3KJ97%7CC3KJ97_ANOFI+ADP-ribosyl+cyclase+1+OS%3DAnoplopoma+fimbria+GN%3DCD38+PE%3D2+SV%3D1	116146	0							1de4C01	212745	0							tr%7CE6ZG65%7CE6ZG65_DICLA+RNA-binding+protein+5+OS%3DDicentrarchus+labrax+GN%3DRBM5+PE%3D4+SV%3D1	557919	0							False Positive
C2_9553	sp%7CQ6P7Q4%7CLGUL_RAT+Lactoylglutathione+lyase+OS%3DRattus+norvegicus+GN%3DGlo1+PE%3D1+SV%3D3	125456	0							2p6bA00	491393	0							gi%7C348501956%3Ac355-1+PREDICTED%3A+Na%28%2B%29%2FH%28%2B%29+exchange+regulatory+cofactor+NHE-RF1-like+%5BOreochromis+niloticus%5D	132449	0							False Positive
C2_20306	gi%7C348521132%3Ac568-1+PREDICTED%3A+perforin-1-like+%5BOreochromis+niloticus%5D	816204	0							1c17M00	168795	0							sp%7CB5X165%7CSMG9_SALSA+Protein+SMG9+OS%3DSalmo+salar+GN%3Dsmg9+PE%3D2+SV%3D1	1085.98	0							False Positive
C2_6077	gi%7C348516252%3Ac285-1+PREDICTED%3A+steroidogenic+acute+regulatory+protein%2C+mitochondrial-like+%5BOreochromis+niloticus%5D	208362	0							1cg5B00	184734	0							sp%7CQ8BZM0%7CKLH12_MOUSE+Kelch-like+protein+12+OS%3DMus+musculus+GN%3DKlhl12+PE%3D2+SV%3D1	511625	0							False Positive
C2_20832	tr%7CE6ZG65%7CE6ZG65_DICLA+RNA-binding+protein+5+OS%3DDicentrarchus+labrax+GN%3DRBM5+PE%3D4+SV%3D1	210034	0							1rypA00	212611	0							tr%7CF1M8A6%7CF1M8A6_RAT+Uncharacterized+protein+%28Fragment%29+OS%3DRattus+norvegicus+PE%3D4+SV%3D1	227819	0							False Positive
C2_7490	sp%7CQ9CQQ0%7CCF162_MOUSE+UPF0708+protein+C6orf162+homolog+OS%3DMus+musculus+PE%3D2+SV%3D1	107857	0							2gybK00	981097	0							gi%7C348516411%3Ac2136-1+PREDICTED%3A+U5+small+nuclear+ribonucleoprotein+200+kDa+helicase+%5BOreochromis+niloticus%5D	2688.45	0							False Positive
C2_24617	gi%7C241842363%3Ac105-1+bkm+protein%2C+putative+%5BIxodes+scapularis%5D	348725	0							1m7bA00	784061	0							gi%7C348520975%3Ac872-1+PREDICTED%3A+phosphoinositide+3-kinase+regulatory+subunit+5-like+%5BOreochromis+niloticus%5D	518734	0							False Positive
C2_2945	tr%7CQ6TUE7%7CQ6TUE7_RAT+LRRGT00097+OS%3DRattus+norvegicus+GN%3DLOC499407+PE%3D2+SV%3D1	144252	0							1fcqA00	328789	0							sp%7CQ9BZK3%7CNACP1_HUMAN+Putative+nascent+polypeptide-associated+complex+subunit+alpha-like+protein+OS%3DHomo+sapiens+GN%3DNACAP1+PE%3D5+SV%3D1	230621	0							False Positive
C2_25231	tr%7CF1QE92%7CF1QE92_DANRE+Sorbin+and+SH3+domain-containing+3+%28Fragment%29+OS%3DDanio+rerio+GN%3Dsorbs3+PE%3D4+SV%3D1	10034	0							DNase_II	789253	0							gi%7C348512026%3Ac491-1+PREDICTED%3A+alanine+aminotransferase+2-like+%5BOreochromis+niloticus%5D	1079.37	0							False Positive
C2_21305	tr%7CB2X7F7%7CB2X7F7_SPAAU+Hepcidin+2+OS%3DSparus+aurata+PE%3D4+SV%3D1	136179	0							Oxidored_q1	800376	0							sp%7CQ96SL1%7CDIRC2_HUMAN+Disrupted+in+renal+carcinoma+protein+2+OS%3DHomo+sapiens+GN%3DDIRC2+PE%3D2+SV%3D1	286214	0							False Positive
C2_8339	gi%7C348517676%3Ac1076-1+PREDICTED%3A+pumilio+homolog+2+isoform+3+%5BOreochromis+niloticus%5D	1116.85	0							1hl9B01	416613	0							gi%7C348513189%3Ac122-1+PREDICTED%3A+chromatin+accessibility+complex+protein+1-like+%5BOreochromis+niloticus%5D	857173	0							False Positive
C2_3408	sp%7CA0JMA9%7CKATL2_XENTR+Katanin+p60+ATPase-containing+subunit+A-like+2+OS%3DXenopus+tropicalis+GN%3Dkatnal2+PE%3D2+SV%3D1	180515	0							1erjC00	113239	0							tr%7CA8C5I4%7CA8C5I4_SALSA+Transposase+OS%3DSalmo+salar+PE%3D4+SV%3D1	263.48	0							False Positive
C2_1049	gi%7C348520578%3Ac382-1+PREDICTED%3A+KH+domain-containing%2C+RNA-binding%2C+signal+transduction-associated+protein+1-like+isoform+2+%5BOreochromis+niloticus%5D	412933	0							1us0A00	891486	0							tr%7CQ94T83%7CQ94T83_9TELE+NADH-ubiquinone+oxidoreductase+chain+5+OS%3DDiaphus+splendidus+GN%3DND5+PE%3D3+SV%3D1	730	0							False Positive
C2_15838	gi%7C348506531%3Ac354-1+PREDICTED%3A+E3+ubiquitin-protein+ligase+RNF146-like+%5BOreochromis+niloticus%5D	375148	0							3eauA00	457758	0							sp%7CQ7T3C7%7CRT4I1_DANRE+Reticulon-4-interacting+protein+1+homolog%2C+mitochondrial+OS%3DDanio+rerio+GN%3Drtn4ip1+PE%3D2+SV%3D2	599692	0							False Positive
C2_16720	tr%7CQ58EQ3%7CQ58EQ3_DANRE+Zgc%3A113227+OS%3DDanio+rerio+GN%3Dzgc%3A113227+PE%3D2+SV%3D1	151809	0							2vglS00	574374	0							sp%7CQ91W89%7CMA2C1_MOUSE+Alpha-mannosidase+2C1+OS%3DMus+musculus+GN%3DMan2c1+PE%3D1+SV%3D1	744523	0							False Positive
C2_20809	tr%7CF1M321%7CF1M321_RAT+Uncharacterized+protein+%28Fragment%29+OS%3DRattus+norvegicus+PE%3D4+SV%3D1	335321	0							2rauA00	86857	0							sp%7CP07814%7CSYEP_HUMAN+Bifunctional+glutamate%2Fproline--tRNA+ligase+OS%3DHomo+sapiens+GN%3DEPRS+PE%3D1+SV%3D5	1101.04	0							False Positive
C2_13897	gi%7C157278511%3Ac610-1+membrane-type+matrix+metalloproteinase+precursor+%5BOryzias+latipes%5D	52.44	0							1hzxB00	224304	0							gi%7C348527930%3Ac1553-1+PREDICTED%3A+E3+ubiquitin-protein+ligase+TTC3-like+%5BOreochromis+niloticus%5D	1132.45	0							False Positive
C2_7993	tr%7CF1QQV5%7CF1QQV5_DANRE+Uncharacterized+protein+%28Fragment%29+OS%3DDanio+rerio+PE%3D4+SV%3D1	15295	0							BUD22	186076	0							sp%7CP0CH95%7CPHF8_DANRE+Histone+lysine+demethylase+PHF8+OS%3DDanio+rerio+GN%3Dphf8+PE%3D1+SV%3D1	389288	0							False Positive
C2_12050	tr%7CQ4T5X4%7CQ4T5X4_TETNG+Chromosome+undetermined+SCAF9056%2C+whole+genome+shotgun+sequence_+%28Fragment%29+OS%3DTetraodon+nigroviridis+GN%3DGSTENG00006599001+PE%3D4+SV%3D1	67841	0							HSP90	160676	0							sp%7CP48172%7CCOX3_ONCMY+Cytochrome+c+oxidase+subunit+3+OS%3DOncorhynchus+mykiss+GN%3Dmt-co3+PE%3D3+SV%3D1	535981	0							False Positive
C2_23572	sp%7CQ8HY56%7CGGTA1_FELCA+N-acetyllactosaminide+alpha-1%2C3-galactosyltransferase+OS%3DFelis+catus+GN%3DGGTA1+PE%3D2+SV%3D1	133063	0							1fp3A00	198375	0							gi%7C18858539%3Ac473-1+desmin+a+%5BDanio+rerio%5D	345836	0							False Positive
C2_3080	gi%7C348527688%3Ac399-1+PREDICTED%3A+peptidyl-prolyl+cis-trans+isomerase+FKBP8-like+%5BOreochromis+niloticus%5D	664792	0							2o6xA00	119249	0							sp%7CQ8N4F7%7CRN175_HUMAN+RING+finger+protein+175+OS%3DHomo+sapiens+GN%3DRNF175+PE%3D2+SV%3D2	576858	0							False Positive
C2_4019	tr%7CF6Y2R9%7CF6Y2R9_CIOIN+Uncharacterized+protein+%28Fragment%29+OS%3DCiona+intestinalis+PE%3D4+SV%3D1	30439	0							1cg5B00	177.75	0							gi%7C348522036%3Ac284-1+PREDICTED%3A+tropomyosin+alpha-1+chain-like+isoform+2+%5BOreochromis+niloticus%5D	176005	0							False Positive
C2_6311	gi%7C348539506%3Ac1045-1+PREDICTED%3A+NACHT%2C+LRR+and+PYD+domains-containing+protein+12-like+%5BOreochromis+niloticus%5D	933618	0							1v54A00	192.83	0							gi%7C348540194%3Ac593-1+PREDICTED%3A+merlin-like+%5BOreochromis+niloticus%5D	133485	0							False Positive
C2_21116	sp%7CQ6PC62%7CSPG21_DANRE+Maspardin+OS%3DDanio+rerio+GN%3Dspg21+PE%3D2+SV%3D1	192482	0							1is3A00	102351	0							gi%7C348534945%3Ac1069-1+PREDICTED%3A+hypothetical+protein+LOC100702660+%5BOreochromis+niloticus%5D	157813	0							False Positive
C2_8595	sp%7CQ8NFU3%7CTSTD1_HUMAN+Thiosulfate+sulfurtransferase%2Frhodanese-like+domain-containing+protein+1+OS%3DHomo+sapiens+GN%3DTSTD1+PE%3D1+SV%3D3	770347	0							1t1vA00	473689	0							sp%7CQ2YDR3%7CIMPA3_DANRE+Inositol+monophosphatase+3+OS%3DDanio+rerio+GN%3Dimpad1+PE%3D2+SV%3D1	238976	0							False Positive
C2_16912	tr%7CQ6TUE7%7CQ6TUE7_RAT+LRRGT00097+OS%3DRattus+norvegicus+GN%3DLOC499407+PE%3D2+SV%3D1	149374	0							TMPIT	520942	0							sp%7CQ9W3K5%7CGSH1_DROME+Glutamate--cysteine+ligase+OS%3DDrosophila+melanogaster+GN%3DGclc+PE%3D2+SV%3D1	727712	0							False Positive
C2_7488	sp%7CQ5RKH1%7CPRP4B_RAT+Serine%2Fthreonine-protein+kinase+PRP4+homolog+OS%3DRattus+norvegicus+GN%3DPrpf4b+PE%3D2+SV%3D1	879956	0							1q3qA01	123944	0							sp%7CQ7SX99%7CFUMH_DANRE+Fumarate+hydratase%2C+mitochondrial+OS%3DDanio+rerio+GN%3Dfh+PE%3D2+SV%3D1	1008.71	0							False Positive
C2_23840	sp%7CP50238%7CCRIP1_HUMAN+Cysteine-rich+protein+1+OS%3DHomo+sapiens+GN%3DCRIP1+PE%3D1+SV%3D3	59512	0							1hzxB00	121487	0							sp%7CQ9R1C7%7CPR40A_MOUSE+Pre-mRNA-processing+factor+40+homolog+A+OS%3DMus+musculus+GN%3DPrpf40a+PE%3D1+SV%3D1	897322	0							False Positive
C2_18288	gi%7C348500298%3Ac2579-1+PREDICTED%3A+chromodomain-helicase-DNA-binding+protein+9+%5BOreochromis+niloticus%5D	191426	0							1uehA00	303597	0							tr%7CE7F3P3%7CE7F3P3_DANRE+Uncharacterized+protein+OS%3DDanio+rerio+GN%3DBX470083_4+PE%3D4+SV%3D1	839797	0							False Positive
C2_16072	sp%7CQ9BW66%7CCINP_HUMAN+Cyclin-dependent+kinase+2-interacting+protein+OS%3DHomo+sapiens+GN%3DCINP+PE%3D1+SV%3D1	709002	0							SPC25	109567	0							sp%7CQ6UWV6%7CENPP7_HUMAN+Ectonucleotide+pyrophosphatase%2Fphosphodiesterase+family+member+7+OS%3DHomo+sapiens+GN%3DENPP7+PE%3D1+SV%3D3	591071	0							False Positive
C2_1266	gi%7C348535942%3Ac3964-1+PREDICTED%3A+hypothetical+protein+LOC100701677+%5BOreochromis+niloticus%5D	191365	0							1jg5A00	142083	0							gi%7C348508014%3Ac303-1+PREDICTED%3A+cathepsin+Z-like+%5BOreochromis+niloticus%5D	338783	0							False Positive
C2_16732	sp%7CQ803Z2%7CYIPF3_DANRE+Protein+YIPF3+OS%3DDanio+rerio+GN%3Dyipf3+PE%3D2+SV%3D1	899763	0							1hzxB00	595878	0							gi%7C301617195%3Ac169-1+PREDICTED%3A+hypothetical+protein+LOC100497494+%5BXenopus+%28Silurana%29+tropicalis%5D	202904	0							False Positive
C2_25594	gi%7C348521100%3Ac685-1+PREDICTED%3A+ETS-related+transcription+factor+Elf-2-like+%5BOreochromis+niloticus%5D	357223	0							1ukvY00	258331	0							gi%7C348532997%3Ac672-1+PREDICTED%3A+phosphatidylinositol-binding+clathrin+assembly+protein-like+%5BOreochromis+niloticus%5D	620718	0							False Positive
[truncated: 7,504 more rows]

## Sheet: frameshifting_report_3 HSP <80
Sequence	HMM name	Score	Error num	Seq insertion pos	Seq deletion pos	State insertion pos	State deletion pos	HMM name#	Score#	Error num#	Seq insertion pos#	Seq deletion pos#	State insertion pos#	State deletion pos#			Frameshift
[truncated: 4,688 more rows]
